# Supplementary material for: Structure, function and evolution of the bacterial DinG-like proteins
Source: Comput Struct Biotechnol J. 2025 Mar 17;27:1124–39. doi: 10.1016/j.csbj.2025.03.023 (PMC11981726; doi:10.1016/j.csbj.2025.03.023)
Supplement: Table S1 — Supplementary material [file mmc11.xlsx]

## Sheet: Sheet2
	In some orders, there are two DinG homologs, which are labeled as 1 and 2 respectively.				*Indicates that Uniprot IDs are not available and using NCBI IDs as an alternative.		NA indicates don't have pFeS or FeS domain
Phylum	Order	KEGG genome ID	abbreviation	Bacteria species name	Uniprot ID	DinG-like type	Cystine numbers in FeS/pFeS domain	possess HolC stimulately？	Protein sequence of the DinG homolog
Pseudomonadota	Enterobacterales1	T00007	eco	Escherichia coli K-12 MG1655	P27296	DinG	4C	Y	MALTAALKAQIAAWYKALQEQIPDFIPRAPQRQMIADVAKTLAGEEGRHLAIEAPTGVGKTLSYLIPGIAIAREEQKTLVVSTANVALQDQIYSKDLPLLKKIIPDLKFTAAFGRGRYVCPRNLTALASTEPTQQDLLAFLDDELTPNNQEEQKRCAKLKGDLDTYKWDGLRDHTDIAIDDDLWRRLSTDKASCLNRNCYYYRECPFFVARREIQEAEVVVANHALVMAAMESEAVLPDPKNLLLVLDEGHHLPDVARDALEMSAEITAPWYRLQLDLFTKLVATCMEQFRPKTIPPLAIPERLNAHCEELYELIASLNNILNLYMPAGQEAEHRFAMGELPDEVLEICQRLAKLTEMLRGLAELFLNDLSEKTGSHDIVRLHRLILQMNRALGMFEAQ…
Pseudomonadota	Enterobacterales2	T00007	eco	Escherichia coli K-12 MG1655	P76257	YoaA	4C	Y	MTDDFAPDGQLAKAIPGFKPREPQRQMAVAVTQAIEKGQPLVVEAGTGTGKTYAYLAPALRAKKKVIISTGSKALQDQLYSRDLPTVSKALKYTGNVALLKGRSNYLCLERLEQQALAGGDLPVQILSDVILLRSWSNQTVDGDISTCVSVAEDSQAWPLVTSTNDNCLGSDCPMYKDCFVVKARKKAMDADVVVVNHHLFLADMVVKESGFGELIPEADVMIFDEAHQLPDIASQYFGQSLSSRQLLDLAKDITIAYRTELKDTQQLQKCADRLAQSAQDFRLQLGEPGYRGNLRELLANPQIQRAFLLLDDTLELCYDVAKLSLGRSALLDAAFERATLYRTRLKRLKEINQPGYSYWYECTSRHFTLALTPLSVADKFKELMAQKPGSWIFTSATL…
Pseudomonadota	Pasteurellales	T00001	hin	Haemophilus influenzae Rd KW20 (serotype d)	P44680	YoaA	4C	Y	MDYENQIANIFSLNGELSQNIKGFRPRAEQLEMAYAVGKAIQNKSSLVIEAGTGTGKTFAYLAPALVFGKKTIISTGSKNLQDQLFNRDLPAIKKALNFTGKIALLKGRANYLCLERLDQVIAQGVLGDKSVLAELSKVRKWNNSTKTGDFTECIELAEDSPIIPQLTSTAESCLGTDCPNYSECYVASARKKALNADLVVVNHHLFFADMAVKESGFGELIPNAEVIIFDEAHQLPDIASQYFGQSLTSRQLFDLCKDINIVYRTELKDMQQLGTTSDTLLKVVQDFRLLLGNGSNVRGNWRELYTQSAVKKAFELLQEKIDFLSEVIKLALGRSQTLDSIFERVESIKIQLKRLSETNIVGYCYWYEGNGRQFGLHITPLTVADKFGAQLEAKEAAW…
Pseudomonadota	Xanthomonadales1	T00083	xcc	Xanthomonas campestris pv. campestris ATCC 33913	Q8P3W9	DinG	4C	Y	MSDIATPAAPSAPVPTQRTLTEPVKAGIREAYAKLQANTPGFATRRAQSQMIGLVSRALATSGGIGVAEAPTGVGKSLGYLTAGVPIALATKKKLVISTGTVALQSQLVERDIPAFLKATGLEATVALAKGRTRYLCTRNAAELEGETSQNGMFEDEQVLYDRPLSPADVDLAKRLAKAYAARTWNGDLDDAPEPVSVPLRMRVTTPASGCAGRRCSYAAQCPVLKARTDVREAQIVVTNHALLLSSLSLGDAENGQPLIAPPSDMLLVLDEGHHIAGVAIDQGAANLPLDDMAKRTGRMQILIAAAYRAVDKDKIGNLLPSEAIEVAARVSKLLKAFHTEVERVWKPEPGERDPLWRAPNGKLPPQWGPAIEELGEETRALFNWVHAAHGTVAKGKQD…
Pseudomonadota	Xanthomonadales2	T00083	xcc	Xanthomonas campestris pv. campestris ATCC 33913	Q8P6N7	YoaA	4C	Y	MSQLATASIEALSEGGALARQLDAFAPRAAQLRLTGAIAEAFEQRDVLLAEAGTGTGKTYAYLVPALLSGLKTIVSTGTRALQDQLFHRDLPRVRAALGIGLRSALLKGRANYLCKYRTQQARGEPRFASPEQVTQFQRIVAWSGRTQFGDMAELDALPDDSPLLPMVTSTVDNCLGTECPFYSECFVVQARQRAQAADLVVVNHHLLLADLALKQEGFGEILPGAQAFVIDEAHQLPELAANFFGESFGMRPWQELARDCMVEARLVAGAQASLQAPILALDDALRGLRAGMEGLPPRGTQWRALAKPQVREGFDAVLSALARLGEALLPLREASPGFDGCTARAQEALNRLSRWLGEDVPVPDFEQDLPETVDNDVLWYELSPRGFRCQRTPLDVSG…
Pseudomonadota	Vibrionales1	T00034	vch	Vibrio cholerae O1 El Tor N16961	Q9KQZ2	DinG	CCHC	Y	MLPSRHRTLDTSMLTKNIQDSIRNSYQNLQNQLENFIPRRAQNFLVAEMAKTLCGAYHKSTQMLVAEAGTGIGKSLSYLMAVIPVAVVNKRKVVISTATVALQEQLLNKDLPLYRRISDQNFSFILAKGRQRYCCSERLAAACGIDDGQIALFESKPKPHETELLAELHTALSQGKWDGDRDGWPSPISDELWSVIVSDKHSCNGSFSVHRHCPFQKARSELDKADVIIANHSLVMADADLGGGVILPAPEETIYVFDEAHHLPTVAREHASAAATLKGAASWLEKLNQSLSKFTALGDEKRAERFAEEARTAIQYLIPTLNQLPKQFMAEQFVEGIYRFEHGELPQWLADESQALSKSSQKAMQSVSKVADLIAEKVKEGELATRIAEPALGELGFYV…
Pseudomonadota	Vibrionales2	T00034	vch	Vibrio cholerae O1 El Tor N16961	Q9KQK8	YoaA	4C	Y	MIEKTFSQQGALGQAIPGFQPRQAQVDMAKAVASAIANQSQLVVEAGTGTGKTFAYLVPALLSGKKVIISTGSKNLQEQLFHRDLPLMVSALGFFGQVALLKGRANYLCLDRLSRQMVESHTPESDPTLLTQLVKVRSWASSTQSGDLGECDDLAEDSPIIPTITSTNDNCLGKECASYQDCFVSKARRRAMDADVVVVNHHLFLADLAIKETGFGELIPEAEVFIFDEAHQLPDIASQYFGQSVSSRQVQDLAKDIELGYRTEAKDMRQLQKVSDKLVQAAMDLRIVLGEPGYRGNWREVLKVPTVAREVERLNEALQFALDVLKLALGRSQLLDTAFERATLILGRIRRVCDVSVTGYSYWYDTTPRHFSLHITPLSVADKFREQIALKEGAWIFTS…
Pseudomonadota	Pseudomonadales1	T00035	pae	Pseudomonas aeruginosa PAO1	Q9I4S9	DinG	4C	Y	MLSAELKSQIQGAYTRFLEAKELKPRYGQRLMIAEVAKALGVIKEDEEGHREGEPAVVAVEAGTGTGKTVAYSLAAIACAKASGKRLVIATATVALQEQIVHKDLPDLLRNSGLAFSFALAKGRGRYLCLSKLDVLLQEGQAQSATAQLFADDGFNIDVDETSSKLFNQMIERLAGNRWDGDRDSWPEAIDDAHWAQLTTDHSQCTNRHCPNFQQCAFYKAREGMTKVDVIVTNHDLVLADLALGGGAILPDPRETLYVFDEGHHLPDKAIGHFAHFTRLRATADWLEQIAKNLTKLLAQHPLPGDLGRLIEQVPELAREIKTQQQFMFTACEEIGDFRAGEDMEGRERPRHRFVGGVVPEHIREMGIELKKGFSKLTDLFTRLTDILKEAMDGEGAGG…
Pseudomonadota	Pseudomonadales2	T00035	pae	Pseudomonas aeruginosa PAO1 (plasmid)	*WP_088922490	CasDinG	4C	Y	MSPPTDQRSLWARTLLSEAVDQGLDSLPVPLQDVSTFTVTLQPALAVRLKALADQHNTPVSVYAAGLIEAMRRRSESGSVAEAPMELPADALPGEGAVREVLRPLLKQAAEKTAAGKIVFAEAATGTGKGRMIASLAAAAAIKGDTVVVSAPLAVTWQLVNDMKDIPEVRRVGLTLSLGRPNFISPQRTLEWAIDNERADLAAWIEGGGKPLSLRSMETSKVISHELCWLLEDALLLAEDLPADSLLLTSEDPADCPAQQLYVAMRSNYTEAGIILCSHFMLAAHTRMMQMRGLGNDEELDDEAPTGLSLPHFIDTLIVDEAHLLEQAFASVYTHTLRLRPLMRTIEGLGSRGRKPALDALKELFTQMQVASARSTNTSLNVPLSDVPELIPALKDTVK…
Pseudomonadota	Alteromonadales	T00747	amc	Alteromonas mediterranea DE	F2G6U9	YoaA	4C	Y	MPTINNVFSSDGLLASAIKGFVPREAQTEMAKAVKHAIETTGSLIVEAGTGTGKTFAYLAPALLSDGKAIVSTGTKNLQEQLFHRDLPLVKKALGSKRKTALLKGRANYLCLHRLAQHGGNSTLVEKDVLGQLSEVKRWSSTTKTGDMGELKTLPEDARVLPLVTSTVDNCLGRDCPDYEDCYLVKARRKALDADIIVVNHHLFFADMALKDTGFGELIPEADAIIFDEAHQIPDIASDYFGESLSTRQIHDIAKDITLLFRTVLKDAGQLDKAADKCRMIASDLRLLFPDTAERGNWAEALDRDDVRMQVGKLAEALGVLHEVCKLHIGRDKDLDNMYERVVAAREQLDALSDNKQENVSLWYETTQRHLIMHLTPLSIAAKFRRFVSSPPRGWIFTS…
Pseudomonadota	Cellvibrionales	T00721	cja	Cellvibrio japonicus	B3PKE9	DinG	4C	Y	MLTEAVKKQIQAAYSQFLDSKGLKPRYGQKLMIAEIAKSLGTIELDEDNQRVPSAQAGAHICVVEAGTGTGKTIAYLLPALVIAKYLGKKLVVSTATVALQEQIVNKDLPELMRHSGLSFSFTLAKGRSRYLCLSKLDNVIAEYESGINPTRALYEDEYPSVSAQSIKLYQSMVEALAGNKWNGERDTWPQALEQDAWQVITTDHRQCTGRRCSNVSVCSFFRARDSLHAVDCIVTNHDLVLADLALGGGAILPAPEEAIFVFDEGHHLPQKALNHFAHHSRMLATSKWLDQCNKSLGTMLGHISGAGNVDRYAEQLPAQFMETKQYLDRLYPRFEQLAQRIALEERQSHYRFPQGIVPDDLQLDCVEIYKSVERLAELLNKMSNELSEAMEDPHCPVP…
Pseudomonadota	Legionellales	T00199	lpn	Legionella pneumophila subsp. pneumophila Philadelphia 1 (serogroup 1)	Q5ZU85	YoaA	4C	Y	MGRSKGQTSIFAKRVEEITTFAETCRRTLSEKGRLSTAIPGFVARAPQADLAVAIANAIVQRSILVAEAGTGTGKTFAYLLPCLLSGKKALISTATKTLQDQLFQKDLPTLIRALGLSVRIQNLKGRSNYICQYRVEKHAEEGQFQSPQCAHEILHVRDKLSQMQEGVRSELPEINEDSSVWHYVTSTTDNCLGAECPNHETCFLVKARKRAMEADIVVINHHLFFADSQLKKDGFSELLPGVDVVVFDEAHQLADIASNFNGERLGTRQFKDLVDDMLNEWPILDLANQPLKSISHKADKLVDQLLNALPTREERISWDLVKRNKEFMEAWNTWLSLKDELIQCLESKDTADIPGLKRCKERLLDLETVLLSFTEENNHKIRWIERFKHTLVFHATPY…
Pseudomonadota	Methylococcales	T00205	mca	Methylococcus capsulatus	Q606M5	YoaA	4C	Y	MSGVDDVFAEDGPLARFLAGFRPRDAQIGMARAVEQAIRGGRCLIAEAGTGTGKTFAYLVPALLSGKRVLVSTGTRNLQDQLFQKDLPLLRQALGTPVHTALLKGRSNYLCPYRLENVVDFGFRAGFSAEEADQLERIRRWAKTTRSGDVAEVNDVPEASPLWRSVTSTAENCLGQECPLYEGCPVVQARKAAQEAQITVINHHLLWADWAVKTDGFGELLPVADVIIVDEAHQFAETATQFLGVSLSSRQLAELADDTLIERAKDAPDMGGLADAATLLKVELTAMRAALGEEPRRDAWHAVAGKEEVNAGLGRMEEALLALAAQLKIAAVRGKGLESCWKRCDEFIQRLEAFLAEDTEESVRWFEIHRRGFSLSRTPLDIAGEFTRFRKARQATWIF…
Pseudomonadota	Chromatiales	T00281	noc	Nitrosococcus oceani	Q3JBD8	YoaA	4C	Y	MEYALFSAAELLGEDGPLARQIEGFTPRRPQQEMAEVVAKALEGKQTLVTEAGTGTGKTYAYLVPALLSGIKVIISTGTKHLQDQLYHRDLPLVKNALGISSRVALLKGRSNYLCLHRLHLFTQEGEASHGRLAGDLVKAQLWARQTSTGDISELGGVADDSPVWPRITSTADNCFGQGCPSFSKCHLMAARRQAQEADILVINHHLLLSDMALQEEGHGDLLPPAKAYILDEAHQLPETASRFFGRRVSGRQLLELARDSGAEQRNDAPDMLAIRDACQWLEKTVADFRLALGLGERRLAWRKVADMPPVALALEQLSRALADLEVELEPAAVRGKGLEHCFKRCGSLREQLAMFAEEASEDFVYWFEAYSRSFILSASPLEISENFQAYMECRPGAW…
Pseudomonadota	Oceanospirillales	T00567	mmw	Marinomonas sp. MWYL1	A6VX61	DinG	4C	N	MLSDELKKQIQLAYRASLDAKSHKPRAGQRQMIGAIARTLGNIKQGSEGERLEEKHVAVIEAGTGTGKTLSYCLAAIPIAKARGLKLIISTATVALQEQILHKELPDLLEHTELTFKYTLAKGRGRYLCLNNLEGFLSSEEQAMDDMFAGLFEQHLHSDDINTVLYQEMDTALQKGDWDGDKDNWAGIVRDQDWRRLTTDHQQCTNRNCANYSACPFFKARAEIEVADVIVANHDLVLADLSLGGGAILTPPKETIYIFDEGHHLPDKAIGHFRHEVRLQQSITWLRQLEKNLVNLKQELTDDVSVTGQLLLKIPQQIQSIVNFIQYAQQGLAPYIQGLGLDQENNQHRFEFGQIPDELRQLAYSLQTSYQKLFNNIESIQDECKKTKQNEGMGVTPET…
Pseudomonadota	Aeromonadales1	T00424	aha	Aeromonas hydrophila subsp. hydrophila ATCC 7966	A0KLZ0	DinG	CCHC	Y	MQVSCPPSPCATVISFMLSTRLKTTIRNTYRQIADGLPGFVPRKEQNFLVAEIAKTLTGEYDKQRRILVAEAGTGIGKSLSYAQGAIPVARLTQKKLVISTATVALQEQLIHKDLPFYHRHSELPFRFMLVKGRQRYCCEHLLEQAASGSEMANFEFDFGSLSKHKPSESDKSCYQALWQAYTDGKWDGDRDNWPKPITDLCWDRIAADRHTCNKALSHHQHCPFHRARNDMDAADVLVVNHALLLSDLTMGGGIILPPPDECIYVLDEAHHLPTIARDHGAASASVKGSRRWLEKLAQGAGKLARTLNKESLLDPQLKLQDALASLQPDLKALEQWLAANDRLFNEEKHCRFADGVLPDPLPMLAENLKEASKKALRALDRMQGAIGEALKDGEIRRK…
Pseudomonadota	Aeromonadales2	T00424	aha	Aeromonas hydrophila subsp. hydrophila ATCC 7966	A0KKC2	YoaA	4C	Y	MTIQTLFKPDGPLASHIDGFKARAPQLEMAEAVARAIKEHGRLLVEAGTGTGKTYAYLVPALESGKRVVISTGSKNLQEQLFYRDLPTITGALSYTPPVALLKGRSNYLCIERMNRLLSESHLQKPEVLNDLVKVKSWSTATDNGDVADIPGLQENAEILAHVTSTNENCLGRDCPYYDDCHLVVARRRAMDAQVVVINHHLFFADMAVKDTGFGELVPEAQVYVFDEAHQLPEIATNYFGKSVGSRTILDLAQDIQLAYRAEAHDMAQLGKAADRLAIASQDLRLAFGVDGGRGNTRDMLRQPLWGQALARLNDALGLCYEVLKLALGRGEQLDHCFERISELRTRLGEVLAINQTGFSYWYDCSRLHFTLNLTPLSVAERFGAEVLRPEVAWVFTSA…
Pseudomonadota	Kangiellales	T00973	kko	Kangiella koreensis	C7RB18	YoaA	4C	Y	MATLASLEELFSADGLLADYFEGFVRRSEQEQMAQSIESAIKEEASICIEAGTGTGKTFAYLVPALKSWYEQDSKIIVSTGTKNLQDQLYFRDLPDICKALSISPKIALLKGRNNYLCQYRLQQSLESGRFQSRSMVDTLSRVNEWSVKTTSGDLTQCTDLADNDPLWSYVTSTNENCLGAECPDYAECFVAKARQRAVTADVVVVNHHLLLADMVLKEDGFGELLPDADIVVVDEGHQLADIAHSFYGRRLTSRQLMEICRDTELEALTNAKDDRQLSVAVRRVEGAVNEIRLSLGESGQKKNWQQIVNPQRKQLLAELKKELGALHSRLERHASRSKGLDSCHKRAEECLHTLAFFSDKDQELTAVRWVETYRQGFAMMETPLDVSKAFAQSCREQS…
Pseudomonadota	Cardiobacteriales	T00517	dno	Dichelobacter nodosus	A5EVG8	YoaA	4C	Y	MPTLDSFFSEQGALSSALKGYQVRKEQVHLAETIARQIERKSVLCAEAGTGIGKTFAYLFPLLLSAKKALISTATKTLQEQIFYHDIPFVQKILGNSRKIALLKGRRNYLCYERYEHLAHKPPQNAQEQKYRQLIDDFAVRSKDGDLAQLDIPENHDILRAVSCTAEQCLNADCPFFAQCFVQKARQKAKDADLIVVNHYLLLADLVLKNDGFAEILPEIETFIIDEAHHLPTITRHFSGITLSQRQCHLWLKEFDEAVIEHAPDALTLRHAIKTAQNVMQQFPSSLQIYDERILEMPDLQAHHDFWEIIAAWQQALMKLLSALQPQLPRAAVLHTFERRLETALNSLDEFLALKDANESSPETPEAKWVEVRAQHLVLNRVPVNAALQFGTWIERSDA…
Pseudomonadota	Orbales	T03525	fpp	Frischella perrara	A0A0A7RZH8	YoaA	4C	Y	MIDDFAPDGLLAKTLKDFVPREQQQKMATEIRQAILDEKNLIIEAGTGTGKTFAYLVPAFRSNKKVIISTGSKNLQDQLYTKDIPIIKKALNFTGKLALLKGRANYLCLQRLEHHFAAPGELTKSQQVDLVRVKQWSTKTSDGDTSKCTTVTENNPIWSILTSTNDSCLGSECPNYEDCYVVKARRKALNADIVVVNHHLFLADIIVKNTGFGELIPKADILIFDEAHQLPDLACQYFGQNLTSRKLLDLAKEIMLCYRTEVKDFVQLQKCADKLQKCTQDLRIAIGNISQKGNLRNLISHQQIKKEIEYLQESLNFCYEVIVLAIGRSSTLDNCFDRVIQYQELLARLLNVTVTGFSYSYECIGNHFILAITPLSIADKFKDLINERGGSWIFTSATL…
Pseudomonadota	Nevskiales	T04296	sdf	Steroidobacter denitrificans	A0A127FAD4	YoaA	4C	Y	MVDLADIFGAQGPLAAAIPGFAVRREQIDMAIEVEHALRTRGRLIVEAGTGTGKTFAYLVPALLSGRRVIIATGTRNLQDQLFHRDLAVVTRALGRPVHVALLKGRANYLCLHRLALAEQQAVARGLPREVALALPGLREWAQFTRRGDIAEFGSLGDADPLWPWVTSTRENCLGPECPSFDGCHLVQARREAQAADVVVVSHHLLMADLLLKEEGFGDLLPGADAIIIDEAHQLPEVAAGFLGFMVSSRQLQSLGRDLASEVVSGQVRGEIPASFAQTMDRCLADLQDALGERRPSGSTWRGDVSSGRGAPGGGTGESSHAGMGAGRSPGSRIEFKDWPAGVIESLERLQRLLDELSDALAEAAHDHAGLASLRRRSLESSTRLRAMLANETELAGQA…
Pseudomonadota	Immundisolibacterales	T04454	gbi	Immundisolibacter cernigliae	A0A1B1YQK9	YoaA	4C	Y	MSTAIAKLLGADGPLAQALPGFAPRQTQQAMADAVEQAIAERSTLLVEAGTGTGKTFAYLLPALQSGRKVLIATGTRALQDQLFHRDLPTLQRALGLSVHTALLKGRANYLCHHRLERVAAGDFGGDLALHPVLAAVQGFAGRSPDGDLDALEELSPQSSLRPFVTSNADNCLGQDCPDIGDCFLLKARRAAQQADLVVVNHHLFFADLALKESGFGEVLPDADVFIFDEAHLLPEVATMFFGTSLGSFQLADLARDLLAEAAQLGDVPELPPRAQALSQAAAGVNAALGDPPRREPWPLRPIAVFTDALAAVRQALADLSASLEALSGRSSGLDNCQERVALLAARLAPFLTDAQADQVRWIDVRQRSCTLHASPVDVAPLFNERFPRHARACVFTSG…
Pseudomonadota	Acidiferrobacterales	T05241	slim	Sulfuricaulis limicola	A0A1B4XGW3	YoaA	4C	Y	MLRASLSPVLSGRKEQQAISTVISSKDILGADGPLAARLEGFTPRRAQQEMAERIEQALADYSAFIAESGTGTGKTFAYLVPALLSGRKILISTGTRHLQDQLYHRDLPLVRDALAVPVSTALLKGRSNYLCRYRLDSLETDGRLAGRRDQSNLVRIREWGGHTRRGDIAEMNAIPEDSDLWPRVTSTADNCLGSSCAHYDECFVNRARREALAADVVVVNHHLFFADLALREEGFGQLLPGVEAVIFDEAHQLPEVASNFLGISLSSHQLVSLCRDSIAEDLKEHSGVAGLPAAAQALEKAVADFRLAFGVEPRRDAWDKLENAKAVHAALAEVKTRLTNLSAALDQAAGKGQGLANGARRASDLLDRLLMISESTPADYVAWFETTARSFMLYLTPL…
Pseudomonadota	Salinisphaerales	T05476	saln	Salinisphaera sp. LB1	A0A2Z3JGH8	YoaA	4C	Y	MTAAAGAALFQDDAALAAALPGYRPRPGQAEMASAVAQAMDGGGRLVVEAGTGTGKTLAYLLPALASRRKVIVSTATRHLQTQLAEKDVPLAQTVLGRSVHTAVLKGRSNYLCLHRLELAEHSGDLYLGPRLRRVRDWAGRTKTGDIGEFGDPSDGDALWPRITSTTDNCLGTDCPLYDQCWVLHARREAQAADLVIANHYLLFADMTVREAGFGEVLPGADAIVLDEAHKLPDIAGRFFGQAVSSRQLRDLVRDGPAEIEALGGDMPDLAACFTALGENERAFTDGLGQGAITQGWREIATAERVAARDALVESLATLENELEPALERSEGLKSVARRVADLRTRFATVVAEDGDRVSWIERRGASWIWHSTPLDVATPFARAVESTPSAWIFTSATL…
Pseudomonadota	Neisseriales	T00027	nme	Neisseria meningitidis MC58 (serogroup B)	Q9K181	DinG	4C	Y	MLTDLEKNAIRDHYQNIGKNLPGFRPRASQREMIAAVANAFSRTLAREEGGEPPKREGESIAVIEGPTGVGKSLAYLLAGGIMAQTRGKRLIVSSATVALQEQLVDRDLPFLVEKSGLELTFALAKGRGRYLCPYKLYRLTQSNAQQNLLGFEAPAVLWDSKPKPEELKLLRDIADEFSARRFNGDRDTWPEKIDDAIWLKVTNDRHGCLKTACPNRPECPFYLARDVLETVDVVVANHDLLLADISMGGGVILPAPENSFYCIDEAHHLPKKALSRFAAEHSWNIAVWTLEKLPQLTGKIAALTDKAELANLADEAAASLLDSLHEWQFHLAEEPSLSLGVSENDRRTNSEPTWLWEDGKIPEGLETTVSNTAIAARSLLKHVIGLNDALSAARREKE…
Pseudomonadota	Burkholderiales	T00204	bma	Burkholderia mallei ATCC 23344	A0A0H2WF48	YoaA	4C	Y	MNSPLDAHPDARRDDPSAARSPTSGAATGAYTPSVKRIVELDAIFGEGGLFARALDNYRPRASQIDMARAVAAAMEASGKLMPEPEIFETRKRPARRMQDGAAAGRDDACAAPPGDESADSGDNTLIVEAGTGTGKTYAYLVPAMLWGGKVIVSTGTKHLQDQLFQRDIPTVRDALAVPVTVAMLKGRANYLCHYYLQRTADNGRLPSRQDTAYLQDILRFAKITRSGDKAELASVPETSPVWSMVTSTRDNCLGQECPHYKDCFVMQARREAQQADIVVVNHHLFFADIMLRDTGMAELLPSANTIIFDEAHQLPETATLFFGETLSTTQLLELARDAVAEGLAHARDAVEWVKLGGALERAARDVRLAFADDGIVRMSLAQLGDGHPLFGALDALDA…
Pseudomonadota	Nitrosomonadales	T00130	neu	Nitrosomonas europaea	Q82W19	YoaA	4C	Y	MSDLNTVFSADGLLARNIPDYRPRTQQLEMAQAIAQAIESQEVLVTEAGTGTGKTYAYLVPALLSGGKVILSTGTKTLQDQLFQRDIPTVRAALKIPVTIALLKGRANYICHYHLERTLNSDHIHFASRTEVKYLNLIERYAGTSSHGDKSGLDKVPEQAAIWQHVTSTRENCLGSDCPHYRQCFVMEARKRALSADIVVVNHHLFFADVMLRDEGLSELLPACNTVIFDEAHQLPEVASLFFGESVSTGQIQVLVRDTDTEALLEAKDFAPLFDATAAVGKAVLDLHLTITEKHTRMSSASAARYPGFSEARQVLQEKLVLLAGLLETQAVRSQGLQNCWLRAQTLLNRIRQWHEQSESREFICWVETYSQSLQFNTTPLSVAETFSKQLDASARAWI…
Pseudomonadota	Rhodocyclales	T01657	dsu	Azospira oryzae	G8QJP1	YoaA	4C	Y	MLASPHLVADTAAVFEPGGPLSANIPGYRTRSQQVEMAEKIAAAIADNRMLVAEAGTGTGKTYAYLVPALLSGGKVIVSTGTKTLQDQLFNKDIPTVRAALKAPVKVALLKGRANYVCPYHLDRSLLDGRFQNREDVAYIQKIARFAKETRSGDKAECLDVPENATAWIMATSTRENCLGQECPHHKECFVLQARKEALSADVVVVNHHLFFADVMLKDEGMAELLPACNAVIFDEAHQLPETASLFFGDSFSTSQVLDLARDARSEGLASARDCLDLQEATRIVDKAAKDLRLTVAVEPARYAWGQLEGNAQFLDGLANLEKELELLNAILENQAERSEGLENCWRRNGELLQRLIQWRQEQPGVVRWGEAFNHSLQLNATPLDVARLFRKQLDGHPR…
Pseudomonadota	Ferrovales	T06614	fmy	Ferrovum myxofaciens	A0A8F3DXF1	YoaA	4C	Y	MLDIGPAFSSSGPLAQGVAAYRLRPAQIEMAQAVLQALEERSALVVEAGTGTGKTFAYLIPALLSGARVILSTASKTLQDQLFQRDIPALREVLKIPVSVALLKGRANYLCPHHLEETLRQGVLFDREEVAHLHQVQAFAQRTTSGDIAELGEVPEQSAIWRKVTSTRENCLGQECAHLTNCFILAARKQALQADLVVINHHLFFADLVLRDEGVGELLPLADAVIFDEAHQLPAIATHFFGQSLSTFRVIELTETLHALLPGLGIEQDELTQSARQLEKSTTPLRHSLTLREGRLTLEQVRREPAFAAAWEAFIQALEQFVGRLVTHGERAEALQELAKEAQNCHDMAVLWQTAELPGQVRWVECFPQTLHFNATPLGLGKLLGPYWQDTQRAWIFTS…
Pseudomonadota	Desulfuromonadales	T04049	des	Desulfuromonas soudanensis	A0A0M4DKS9	RadC-like	4C	Y	MEISYHQPALLAMRQAIAQAQGNEVFFLGRTDEERRVVEVEVLARGKEDAVPAILQLCRYGDVVIHNHPSGGLQPSSADIEIASRLGSLGVGFHIVDNSVGNVYKVVEAFAPREEQHLEPQRIGDILGPQGVVATTLPGYEDRPEQLRMAFAVGEAFNAGKLAVIEAGTGTGKSLAYLAPAILWALTNEERVVVSTNTINLQEQLVRKDLPFLQRATGLEFRAVLVKGRGNYLCLRRAENARLETGLFDEEHAAELHSIVEWAERTADGSREELPFLPPEQVWEEVRCELDQCGRVRCPHYARCFFHKARRKAAQADILVVNHALLLSDLALRAQTDNYSAAAVLPPFDRIILDEAHHLEDVATNYFSSQVTRFAFARVLNRLRHPRQPDKGLLPRYLS…
Pseudomonadota	Desulfobacterales	T00192	dps	Desulfotalea psychrophila	Q6AMF2	others	4C	N	MLEKHMLIAKNYTIFLPNVTNILLANKFPCIIPLLFRLFPFLVSAASLLVSNISSPIPLLCTYFSSVHCFFSYLASSISYLVFLISYLLFRPFPFSCILPLWPRRGRGRGKIWQDGERALEDFFGENGRLAGLIDHYQPRSGQQEMAQAVSRSLMDSNDPDPHAVSAPPRVLVVEAETGIGKTLAYLLPAVISGKRVVVSTATRNLQDQIIHKEIPLLEKMFGGRVSAQCVKGRQNYLCLYKWYQHRSSAQLSLIAQDDEDKIEQWLASTVTGDRAELHWLADDASLWHKISSQSDQCLGSECPEQENCFISRLRRRAAAARILIVNHHLFFSDLALKKEGYGEILPRYQAVIFDEAHHLEDIATTFFAKSFSSYQLRDILSDAERLGDKILVSDEHKN…
Pseudomonadota	Myxococcales1	T00366	mxa	Myxococcus xanthus	Q1CXN9	DinG	4C	N	MSLSVSTPPSVDSLLGPGGALEVALPAYEHRPEQLQMARAVERAFAEHSYLLAEAGTGTGKTLAYLVPALLSGRRVVVSTATKTLQDQIFFKDLPLMREKMGLRFEAAYLKGRSNYLCLHRYDAFSKAPQFGSREESRYWPKLKAWAEETDTGDRSELDLPESFSAWSRLSTTSETCVGTRCPQYETCFVTRMRKRAEQADLLVVNHHLFFADLALRSSGKRTEGVLPWYEAVIFDEAHALEDAASGHFGCSVSNYRLEELARDAVASLKEDDARHAMLRALAARLRAGADALFAQAPRALGLSGHEASVALRAEVMAKLSTPLEGVRDALAALSAFTVGEREPELAAITRRSDEMEEQLSFLEKAESSDHVYWAEQRGKGLFLRASPIDVAKELRERM…
Pseudomonadota	Myxococcales2	T00366	mxa	Myxococcus xanthus	Q1D091	ExoDinG	3C	N	MGGAAELFTRHVFLDLETTGLDPRVDEVIELGCIFFENGREVERFARLYSASRPLPLTIRRLTGLTDADLEGHPRFGTDIAELREKLSGWTVVAHNAPFEKGFLPDLLGPIHAPVLDSCELMHYLHPELPSHSLESLLRWGGLALRQPHRAVSDCEAVYSVLVHAMERCVREGRGDDVVDLLAALDPRKGAELRLAMEGVGLKDGASGAFDYEEWPLVDLLSRLAAACREEAAPLSLEAQGFLRGKPERRRAGGATALPEPEADAPVLPVRPDEVSALLGVGGALEQAGEGFMSRAAQLDVAQAVARALSDGGQLAMEAGTGTGKSLAYLAPAALFAARNGRKVGVAPHTKTLQDQLLEKDLPRLHRATKGAFGYALLKGQTNYLCRRRALEATRVEPG…
Pseudomonadota	Syntrophales	T00346	sat	Syntrophus aciditrophicus	Q2LUZ3	ExoDinG	CCHC	N	MLKPYSYPIDDVAFVYAHTGLKEDQGNRIYEIAATILSRDHSRRDFSSLVRYGYLTERERYHSNISRENLKDPPPAEEVASRLSSFLAGQAFILVLDPHHVLDLVLRFCVRERGIDLSFALEFFLPHVESFSPRSLWEFMKGKRREKISFSAAELVELSMDLVRHICGNRLNDETNPPSAALRYYLQKSDTLLGEVFLHLTRHYQDYWGGLFKPVNRSDTANWMRYLEKAKTVSLEPQILEGQRNISDQRVKDLCLGLAGAAQGFKFRKTQLDYAFHVAEALNDGAVLTLEAGTGTGKTQGYLIPVMEYLHRNPEARIMISTYTKSLQDQIFQQEINRTVALERGYSKISIAVLKGKSNYLCAEKLNSAFEEDLKGASLLAWLYFVNLIFLYRQVDGET…
Pseudomonadota	Syntrophobacterales	T00418	sfu	Syntrophobacter fumaroxidans	A0LLQ3	YoaA	4C	Y	MRRYFGPDGLLAENVTHFEFRPSQLEMAEAVLEALGARSPLVVEAGTGTGKTWAYLVPAILSGKRTVVSTGTKTLQDQILDQDIPFLKRTVYPKLRAVCLKGRGNYLCHRRFKDFSYQPTLWNKDEAKLWSRFQKWATRTRTGDRAEISWLPDQFHTWNEVCSAGEHCLGQQCSDVQRCFVTRLRAEAAQAHLVVVNHHLFFADLALRDKADTGVLPEYDAVIFDEAHQLEDVMGQYFGIQFNSYGLMELTRVLQREFKKETGASHRFHDARRIVQQLEVLNRLLHRHLFEVRGSQGRFPLDMSRMGKNFVQSCNQLIHALDELAPMIAPAEDLPLSFEAYHRRASDLSGAVRMLLAQEDESLVYWYEVGQNALFLNATPIEVCSIFRRRVLTPNRPVI…
Pseudomonadota	Desulfarculales	T01284	dbr	Desulfarculus baarsii	E1QKK7	YoaA	4C	Y	MGSTGPLAAALEDFAPRQGQLIMAQAVAQALTEQTPLMVEAGTGTGKTLAYLTPVVASGLKTVVSTGTKTLQDQVAQKELPLLGRVVAPGLRWAVLKGRGNYLCPRRYLAFAAQPDLGLPGALSGLAALESWRRRSQSGDLDEVRGEAVGEALLAEITANAEQCLGGRCEHREDCPLMEARRRAAEADIVVVNHHLFLADLRLKAEGRGEALPRYQAVIFDEAHMLPEVATAIFGVGVSERRLSVLLKDMTREVGPDQRMDQAARAVEQEGREFFGALRALAGPSGHRGLGPDELARIAPLAGALGAALEELAQAVSRLEGEEAKSIAARAGAVAMDLQAAVAPAPGHTVAWIERRGRGVAINLSPVEVGPHLEHALYQEIGRLVFTSATMAAGDDLGP…
Pseudomonadota	Desulfurellales	T01456	hmr	Hippea maritima	F2LXY3	others	4C	N	MRISPKSLDLLKKAGPSSLFKVRFNSEIIEIISNANSPSGDLLMVCEDRFEAVKFVATHSLSVGWFFWFNPLDSSLEAIAKPKIDIDGIFESLFSRDGFEERKEQKQIAKIIFDSLKKSKNAIIEAPTGTGKSLAYLVACVIFSKQKGERVVISTNTINLQHQLVERDIPLLQEIVEFRAVLALGRSNYICKRRVEDILTKGNVFLFENDLYKKIKEFLLNTKTGLKSEFFSIYENVPEDVWRNVESSTLLCAHSKCPYYKNSCFFYKARAELEKADVIVANHHLVLSDSILESARILPDAYAVIFDEAHNIERNATNYYTISVSSDDILRSIDALYTKRKSKAYGLLSNVEGYKNLKELLVNFRVELESTFDGLIQQFVAEQLNIDDSNIKLIYKPVS…
Pseudomonadota	Bradymonadales	T05497	bsed	Bradymonas sediminis	A0A2Z4FL66	DinG	4C	N	MTESIDDILGKDGLLSRVLENYEFRAPQLEMAKAVENSIKSRRPLLVEAATGTGKTLAYLVPALLSRKRVIVSTGTKALQGQLFEKDLPFLRKHWPRPFDMVQLKGRRNYLCLARFEDMQQRPHFRRHQDAPHWSTIVKWAEKTTTGDRAEIPGLPDDFAAWNDLSVGSEQCLGQKCPYYDDCFVFGARERAQEADIVVVNHHLYFADLALQGRGFANILPEYDAVIFDEAHHLEDVATSYFGIQVSNYRIRELSGDIERAMADENVESAKVDAALSTLKTVQTDFFSFASFGLYNGRYPLQEILEGPQSDKIDESRLKFGEALDALQRAVSGLSELGETRQRLTERCHEIKTDLAMILGQKHSQYAYLIEKHDQGIFLQAEPINLASLLRERLLDVHD…
Pseudomonadota	Caulobacterales	T00049	ccr	Caulobacter vibrioides CB15	Q9A6P6	pExoDinG	4C	Y	MTASPPTLDLAPALVVLPGPRAGLADGGAARMLRAPDARDLFEHGPVLVAHAAMTARRLNLSPPPRSPRLFDVLELHAFVRPAAFCAPSAVGLATALGLREPHGAAEQAQTLREAADALLRELALTPVPSREEALAIAETLAKAGWSWGPAVIGALRSVPVGNQFRGSGLDVWARLVEWEDQAPPGEAGSRPIDPERAGERLTELLQRSGLEEVREAQATFAREATFAFQPREREGEPRMMLAEAGTGVGKTLGYLAPASLWAEANGPSVWVSTYTRALQRQIERESRSIYPDPKERARKAVVRKGRENYLCLLNFQEQINGAQLGNGDLIGLALTVRWARATRDGDMTGGDFPAWLPTLAAVPPSVQASPANLVDRRGECIHAGCQHYRICFIEKAVR…
Pseudomonadota	Sphingomonadales	T02498	sphm	Sphingomonas sp. MM-1	M4S3J5	pExoDinG	4C	Y	MSTPLPWPAIHATHGGIWIATPDGAVRSVGRGEAIALAAETPAVLLNAPVTATRLGYGELSGLDLLELFAFVHPARFVVPTPAGMARALGLEPPADDAAAAPFLLRAAAALLDRLGDAGWAEREGGWTAAQAMFRLRWPWAAAVAERIDRPERAERWLFSKLPEWEEAAPRPQPRPLVLADAETDDALARLVGSGAEPREGQRLYAEAAARVFDPRRAEGRPNMLLAEAGTGIGKTLGYLAPASLWAAEAGGTVWVSTYTKALQRQLDRETARIFPHPADRARRVVVRKGRENYLCLLNLEDALQGGFQGRAAILAQLVARWAAYSRDGDMVGGDLPGWLVTLFRRAGSTALTDRRGECVYAGCPHYRKCFIERSARAAEGADLVIANHALVMILATRR…
Pseudomonadota	Rhodospirillales	T00310	rru	Rhodospirillum rubrum ATCC 11170	Q2RPW4	pExoDinG	4C	Y	MSLPPPPLPPAPPARPLPAPPPVPALVTGARGGVMLSPDGEIETLVPGAAAAERLRLACPMVCHLPAAAQRLQATWFPGYDLLDLHAFVRPARFCAPTPRGLARALGLPLPTSPEDEARTLVHAAMVLLDDLSRLPDKAKREAHAIALVMARGGWPWGRGVLALLDPGDGGGAAGAPRALAVWKDLPEVSEHAPEPPPGNIPVEPAEARAKLAALLGQGAEARPQQADYASALCVAFQPRATPDWPTLVLAEAGTGVGKTLGYIAPASLWAERNEGTVWISTYTRNLQRQLDGELDRLYPDPAEKMRKVVIRKGRENYLCLLNYEEAVGRLGATPQEAVALGLMARWIKATRDGDMVGGDFPGWMVDILGRERSLALADRRGECVFSSCDHYDRCFIER…
Pseudomonadota	Rhodobacterales	T05585	suli	Sulfitobacter sp. JL08	A0A345R8A0	CasDinG-HNH	1C	Y	MFRSPEQAEFNQFVANHISNPDAPLLIEGATGLGKTRAYLAAVFQTDKRVAICLATNALIEQILNSSDLPWAQELAPDKTVAVFRSRRYFEDDREAYEAQREAAQIADILICTASSVIFDQRLSGSYNGVTNRDVIVFDEADQIPGLAALASDLSIDRKTLRDLNCAASTALEVAGKLLSLPQLDSEIRAKAKIIAEIASEPEVWYKRVGMTEEGGVSVIHRLPGRLLKKISNRPSTIFISATLSINGQFNDFKRAMGIGDSSSLSRIIEPKHHGHLSFSFFTDDPVDSDEWLATVVEQIEASDTPVLVATPSHKLATELGDRISGSTVRQRDETMTDAVGRMGDRDIVIGAGAWAGMDTPVQWATVIIPRVPFTGPNELFDTWTDEDAFRIGDPMTSY…
Pseudomonadota	Hyphomicrobiales	T06462	noh	Nordella sp. HKS 07	A0A6G6WZ95	CasDinG-HNH	0C	Y	MTSTSRILSRILTPRDQQKRLAEFIDGAASPAIAVQADTGTGKTAVLLSAAIAEAKRGRRAIVSTHTIQLLHQVEREAARFSTEGVSFGTRLGMRNFISVSRANSAFARLLSRDDATAEDEAVFSDLMNFAESRSGLIEDFVAECGDLPAGLKPHEICLLPSARASDRAAWQRATEAVRETEIVIQTHALTLAQARFGQLPPVVIFDEADALSDVADSAEDNRLSLAELQALLKYAGVSTAALDRVTAEPRDFKLREDLAATLKIKHEDEDVRFAMSNAQRILTAHKRDGPRRGTDVIREGNDTIIRALWADRAHWIWRNLTDAGAQRSIFASATLAVGDQVGLSLRRYGVPLASTEAASFSPRNFGTMDFRVIPETTPAPVQDRTVNDAWREEASLWL…
Pseudomonadota	Magnetococcales	T00427	mgm	Magnetococcus marinus	A0L5B4	YoaA	4C	Y	MVTMDEIESWTHALFGPQSALAQCLESYEPRAAQVRMAELVARAAHQQDLLIVEAGTGTGKTLAYMLPLLAMGKKVVVSTATKALQDQILEKDLPLLRQVVGSRFSATLLKGRANYLCLHRLTQMRANRSLLRHEARAWLEAIEQWSSTTVQGDRDELKELPERLDIWPELSTNGDDCLGQECPDLQACYLFKARARAKEAQLVVVNHHLFFADLAVREGGFGEILPEYQVVVFDEAHQIPDVVTRFFGLEVSNFQMLELARDCRREMDMVGMDDLDLLHHLTVIEERAALLRSAFPVENVRDALAPHHLQEEPGRALVMAEQALHKLAELLEPHLERSAGMASCGRRLEKLLIASGSIRTLDDPARVYWYETRNRGVFLQASPLNVGLTMQEMLYPRV…
Pseudomonadota	Emcibacterales	T06024	ecog	Paremcibacter congregatus	*QDE29067	pExoDinG	4C	Y	MSESLLQFPDPFEALSRLPALVVGPTYGLILTPDGEVIEYDLPELRKQIREQAFLICNLPVTTRRLGKVQFRALDLLELFAFVRPAEFCLPLALGVARALDLPHSGDSLEEDALVLLQGAQKLFQEVKSSDYAYGQGIGETARQMAEAGWAWGPLILGALDKDIPRGNYAVWDHLPEWEERAPPPPPGIDPVSEKESLARLHDLLGPDAEERRSQQEYAALTATAFDVPENADEPKLVLAEAGTGIGKTLGYIAPASLWAEKNDGTVWLATYTKNLQRQLDQELNRLYPDAKVKNEKVVIRKGRENYLCLLNLQELSHGAAQPQGRILLGLVSRWARYSRDGDMIGGDFPAWLGENFGSGRLAQLTDRRGECVYSACAHYRRCFIERAQRKAKYADLVI…
Pseudomonadota	Sneathiellales	T08200	snea	Sneathiella sp. PHK-P5	*USG60775	pExoDinG	4C	Y	MNQNSDRHTPGGEIKLPNVPVLVASGDQVTWLSTEGEIETTSLQEAAVRINKTPPLVVHRLNIARRLGVNPFPAFDLLELFAFTHPAETCLPTARGLAKAVGLTPSADPEEQALGLFEAMNTLLLRLTGLIDNNRKSAAAIAMVMGQAGWNWAPSVLSAVGMPDSKSRFGGLDTWTGLSEWPDFAPEPPADDIAVSEFEARARLKELLGDNAESRPQQADFSAMTSHAFVPRDQAETPNIVLAEAGTGTGKTLGYISPASIWAEKNGVAVWISTYTKNLQRQIDDELDRLYPSSSEKSEKAVVRKGRENYLCLLNFEEALQGGAAQKSEQISLGLVARWISATRDGDMVGGDFPSWLMELEGRSRITRLADRRGECIFSACSHYRKCFIEKSTRKSRKA…
Pseudomonadota	Kordiimonadales	T08324	koz	Kordiimonas sp. SCSIO 12610	*UTW55495	pExoDinG	4C	Y	MEDLILNAEAEVSDLYTIPIMVVGVRDAFTLSEDGVFETLSLEVAAERISKTPHLLINRVLTAKRLGLPRIIAFDVLELYAFVRPARFCLPTLSGLLNALTLNDTIESDDDACLAIQKAAERLLDDICSETYRYREGAVSVATMMAKAGWPWGVYVLSAFAETKGANTKRERDGLAVWHLLEEWEDNIPPPPAGDEPVLPEESKSRLAQILGTNSESREAQVRYSAAATHAFKPRELVDGPNLQILEAGTGTGKTLGYIAPASVWAEKNDAPVWLATYTKNLQRQLDQELSKLFPDPVIKSKRAVIRKGRENYACLLNIEETLRAVMMRGVSDRASTNMPVIDSDKVLMGLVTRWARFSRDGDMIGGDFPSWLGGHFGLGRIAGLTDRRSECLYSGCQH…
Pseudomonadota	Bdellovibrionales	T00159	bba	Bdellovibrio bacteriovorus HD100	Q6MR44	EndoDinG	4C	N	MRKVSLDVRQFALPCPRRGSIELHSGYGAPPMSGQEIHMAIQRRRQREFDDYTPEKKMSWVFEAGPYEFHISGRADGITENPVQIEEIKTAFDVEELWRKLRSDDNHPYIWQLRTYGYFHYKETGRIPFLNLHLVSSRNFKSMDLRVELDIAHYELWLALRLDELVEETKVKEKLFKARQKMAEEMSFPFATPRPGQRELIEGIEAQVADEHPLLVQAPTGLGKTVGVLYPNLKDSLSRGQKTVYVTPKNSQHIVAEEAVEKLQEQGSKIRSLTLTAKSKMCLKAETLCNPGYCEFARDYYTKLAEHDLVNKLSKKRKLTQEKLVEMGKEFEVCPFELSVEAIERADVVIGDYNYAFAPRSLLGRLSEPLLEAGEKPNLVIDEAHNLPSRAQDYFSPSL…
Pseudomonadota	Bacteriovoracales	T05263	bsto	Bacteriovorax stolpii	A0A2K9NTJ3	ExoDinG	4C	N	MSTSIRTLMENDTSHRLGKWAVIDVETSGADPSYDQVIDLGFLEFEGTKLVRKFSSLVQFPGELSSFIQKLTGITDKMLSKAPTWREVEKDLQELYGRKLIAHNADFEQGFLKRSFDKIDDGSTREEYCDTLLFLGLLFPEYSSLKLEHFIQDWKIAETETHRGFEDSLDLLKVVLIATKLTRLDKALYQFLKLQILEKKILADEFWLMQFLHLSDDELHEISRQIDFDLDAHTQIAKEKIWARRFPEIAKPKPVTKNFPLEFSGANIKGIFNDEEKIKALFPLYKKRQAQIDLALKAGQSLKNNIHSLIQAPTGTGKTFGYLIPSVLFSMEEKKPVLVATGTKTLQHQAFDKDVPQVREFLGLSEDEVKIKLLVGSNNHLCESLFRQEESENTLLGYS…
Pseudomonadota	Acidithiobacillales1	T00810	afr	Acidithiobacillus ferrooxidans ATCC 23270	B7J751	YoaA	4C	Y	MSGVTGGGQDWSVLLGETGALARALPQFRAREQQQAMAAQVAHTLRDGGVALIEAGTGTGKTFAYLLPAMLSGRKVLVSTGSKALQDQILEKDIPLLLRAMGKPLRVSRLKGRANYLCRHRLQRFSAEGVAPALVAPLARVADWAGRTREGDVSELTSVPEDSPIWPLVTSTRDNCPGSECPEYGRCHVIEARRQAQEAEILVVNHHLLFSDLALKANGMGDLLPRVDAMVLDEAHQVLDLAGRYFGQHLSSHQLWDWGRDSRAETLAEAGDDEGLLAAAAQVETQTTAWRTVLGPGDERGSWALNPDSAEGSAFARLRQAVAELGQALNAAAARGKGLEQCAARGVVLLATVDFFAAHNAPNMVFWQEKKSRTVQLHATPLDVAAPLQRHLLEPVESV…
Pseudomonadota	Acidithiobacillales2	T00810	afr	Acidithiobacillus ferrooxidans ATCC 23270	B7J7L2	CasDinG	0C	Y	MHNDPCCRDRLNILLLVYSHLRGFANMPTVTVPLISVPDAHAMATNITDTYRNLVAIGLHVEATRWPPAVDIASLPRKSLFFSPAQHTKIEEAAQSLSLSFQQTFATLCAAGLAETSAKHDAFNSAFALTTPPPFSGASQEQALFYRNCLTSLRQKRIGMLEGSTGVGKSRAMIMAALTMAKERPDLQKIVITAPTLAVLGHLWSELERLTAEGLAGGVQAGFFPGSQEFIDPGKLQEYLDQSGDKDPAVQLWMGQGGPLIHEAALIRAMSRAPTKMHHMTHDLKALATNLNPQDFVTEDDEDKRLVESREYARKSRILFCTHTMLGLAFRDKWGLFGQPDILIVDEGHLFEQNISRVYSNALSLRMLRFHLYVSKRKTGAGKGSVVSKAVSAVSHCIQ…
Pseudomonadota	Mariprofundales	T05212	maes	Mariprofundus aestuarium	A0A2K8L156	YoaA	4C	Y	MSDLAGLVRRDFDDESALVEGLPGYARREEQIKLAGEIAETFDQKGMLLAEAETGTGKTLAYLLPALRSADKILISTHTRSLQDQLVHRDLPAVQKALGARRRVALLKGRSNYLCPQHLRRSVSSAQLEIWQRKSLLKVLEWSETSKDGDLSGLDFDVFAKGIGPMVTATADQCLGSRCGDFEECPLMKARLKAQVADIVVTNHSLLLADAALKSGEYGEILPSFDVYVIDEAHSLPELACQHFGIQLTRLTLIQWLNDMQALLDELGDEAALKKDIVLLGRDLLDAWQKADLELVEQYWREMFKLADSRRERSEDLARLADRAEQIIAEIGMVRKPAEGFVGWSEGDADNRRYVVAPVETGPVLKQHLWERPAAFILLSATLRVSGSFAYTKNRLGFE…
Pseudomonadota	Hydrogenophilales	T05630	htl	Hydrogenophilus thermoluteolus	A0A2Z6DWM2	YoaA	4C	Y	MVPEKALPEIDSPTTGAHAPATDAWVEAVRDLFAPSGRLAQKLRDFTQRAAQQEMAVAVAHAIATRAILVAEAGTGTGKTFAYLAPALLSGKRTLVSTGTRTLQDQLFHRDLPRLTAALGVPVKRALLKGRNNYVCWFHLERNLEEGRFLEPETGGWLREIRRFARHSQSGDKSECATVPENAPAWSYATSTRDNCVGSECPHFDDCFVFRARREALDAELVVVNHHLFFSDQQIKEEGVAGLLPACDVVIFDEAHQLPDLLPHYYGESVSTFEALRLAHDARVELSTLGGDFRDGVAVVDRFEKTTRDVRLALPLTGTLRGTIADLPQSAPFVAALVTWQAAASAVHQALAAVAERTELLAKLAEKAKRFARALDTWQQAAPTGNGEEVFWFDASAHH…
Bacillota	Bacillales1	T00010	bsu	Bacillus subtilis subsp. subtilis 168	P54394	ExoDinG	1C	N	MNKQRFVVIDVETTGNSPKKGDKIIQIAAVVIENGQITERFSKYINPNKSIPAFIEQLTGISNQMVENEQPFEAVAEEVFQLLDGAYFVAHNIHFDLGFVKYELHKAGFQLPDCEVLDTVELSRIVFPGFEGYKLTELSEELQLRHDQPHRADSDAEVTGLIFLEILEKLRQLPYPTLKQLRRLSQHFISDLTHLLDMFINENRHTEIPGYTRFSSFSVREPEAIDVRINEDENFSFEIESWEAGNEKALSELMPGYEKRDGQMMMMREVADAFANREHALIEAPPGIGKTIGYLIPAALFAKKSKKPVIISTYSTLLQQQILTKDLPIVQDLFPFPVTAAILKGQSHYLCLYKFEQVLHEEDDNYDAVLTKAQLLVWLTETNTGDVAELNLPSGGKLL…
Bacillota	Bacillales2	T00010	bsu	Bacillus subtilis subsp. subtilis 168	P50831	DinG	4C	N	MTTSRLPFSLTKTKNFYEELNNWIGDVFYDILPEKGFDLRDEQVFMAFQLERAFKEKKVMFAEAGVGTGKTLVYLLFAISYARYVGKPAIIACADETLIEQLVKKEGDISKLAEHLDLKIDTRLSKSHEQYLCLKKLEKTMQRSDDDKWLDLYESLPSFVHESQAMQRFYPYGDRKQYANLSNEEWSDVSYDSFQDCLTCDMRHRCGLTLSRDYYRKSTDLIICSHDFYMEHVWTEESRKREGQLPLLPDHSAVVFDEGHLLEFAAQKALTYRVKQSTLELFLERLLQNDIREEFAELIEDALLANDEFFYVLSEESKEVAGSHRLEIKNDHRVKKAADELCRLLDKIGEALVFESEMYTIDQYELSVVEEYVEQMAYSLSLYQKDAISWLEKKEAEST…
Bacillota	Lactobacillales	T00045	lla	Lactococcus lactis subsp. lactis Il1403	Q9CEK5	ExoDinG	0C	N	MKNMTRYAVVDLEATDAHSSENKIIQIGIVLVEDGEIVETFSTEVNPHEPLLPRISELTGLSDKQLKTAPEFSEVAAKVRELLTDSVFVAHNARFDYGLLEKSFLNAGLEFNEMLRVDTVDLARVFYPTFEKYGLESLSEKLDLAHDHPHAAVSDAYATAELLLKIEAKIQKLPRSVLEELLRHSDNLLFESKTFLQEQLDKTKIRPAGFKVVHNIATRKFRASVSKKSPLTALSANFSENISRLGLSSRSKQEKLAHLMETELTHLQASFIEAPTGLGKTYGYLLPILASGKGLVVSTATKVLQKQLVNDVAPKLGKTFGLKMAKIVGTKNYISLRKFSELLLNNTDGKNFEIFKMKILIWLTETRTGELDEVSKVMTNDDYFEVIRHDGYVNTKQLH…
Bacillota	Eubacteriales	T01336	elm	Eubacterium callanderi	E3GL65	EndoDinG	4C	N	MAYEVVELSVRELVEFIMRSGSIDSRFGGFDRAAEGARIHRKLQKEAGEHYRAEVTLAETTDVKGFTFKIQGRADGIFEEDGIIVIDEIKTITRSLEDMDEDSRPVHWAQAKCYGYIYGSQQGLDFIDIQLTYYQIDTKEIRRFRKSFSVVELEDFYLALLDAYIRWAEMQRQWVEKRDQSIHALAFPYKTYRRGQREMAVAVFNTIKKSGKLFCQAPTGIGKTLSTLFPSVKALGGGMAEKLFYLTAKTITRQAAVDAFTLMKEKGLALRTVTLTAKDKICFLDERSCNPDDCPYADGYFDRVGDVLYEVLQQDTVFSRENIEAIALENNLCPFEFSLDLTLWCDAIICDYNYLFDPLVALKRFFIDEKGDYVFLVDEAHNLVDRAREMYSAALRKSD…
Bacillota	Natranaerobiales	T00761	nth	Natranaerobius thermophilus	B2A1E9	DinG	4C	N	MSSQWEELDQIWEDLQHHIDKFETREGQIDMSLGVLKALQDGGHFVVEAGTGTGKSLAYLLPAVQLAQDEFRMVISTATIALQEQLLQKDIPLVEKIIGRTLRVEVIKGRSNYLCKQKFNQHFGQTSFVNSIQERELIEWVNETETGDRNELQTMPEIWEKVCSQSESCLAMRCQFYSECFVVKLRKRAETAELLVTNHHLYFSDLNLRIDSDGSMSIFPDYEGVIFDEAHHIPDTATKSLGREVKYSRVIKLFKEVTSYLKQKFQAQVNLVQEAEASAVKAFNKLSDFRESDYLLRELDSFISLKEFRKKLSKLAQHVEECALEEMDRPEQPRMLASRLNKTKLDLDLILDLEEEDYISWVNQQSSDISLSTNPVFVHKQLREFLFDNVDRIIMTSAT…
Bacillota	Tissierellales	T00661	fma	Finegoldia magna	B0S2X2	EndoDinG	4C	N	MKKEIKLSVRDLVEYTERSGDIDDRFRNVFDRAKEGQKIHKMIQKEYDIGFLPEVTLKNTTLYKSVNYIVEGRADGIGIKNGKTLIDEIKSTTRDLEELEYNSNKYHWAQVKCYGYFYTLDNDLEDIDLQLTYYQTDTKKIKFIRQNFTFEELKEFYFSLLEKYSVFTELITQHIKKRDESIQNLSFPYPAFRAGQKYLSQNVYSATKQGVDLMVEAATGIGKTISTLFPSIKAMGEDLTDKIFYLTAKSTLKKACNDQLYLMKQKGLIIKSVEIIAKNKVCINNEVKCNPNDCEFAKGHYDRVNKCILDMLENGDIIVEEIIKKYAFKYRVCPLELELDLSNFCDIVICDYNYVFDPVVYLKRFFEVPYLRMSLLVDEAHNLVSRGRDMYSYSLSFNQ…
Bacillota	Limnochordales	T04150	lpil	Limnochorda pilosa	A0A0K2SNJ3	DinG	4C	N	MGWVREAEDFFRADGPLARALPQYEWRPQQARMARQVALVLEGSAGPPAAVALIEAGTGTGKSLAYLVPALFYAHATGERVVVSTQTIPLQEQLVSKDLPSLQEVLPFSFTHALVKGWANYLCLLRLERIRSRPEEQDEETEDELQALAAWADEVDEGSRSELPFEPTAELWEEVSADPDACLRADCPLFQRCHFFQARRKMEGAQLLVVNHHLLLADAVVRQAVGWESDRAVLPVYGCVILDEAHHLEETASAHLGRQLTRRGVERLLHRLHRSRGNRGGLLATARLLAGEAADREAKELLELLDWQILPATRRAGEQAEALFDGLAAWAARADGLRVIRPGELPERLERLAREAAGDWTALAGLLDRFRADLKGFAPAREERGRAVLAELEGVDLAL…
Actinomycetota	Corynebacteriales	T00015	mtu	Mycobacterium tuberculosis H37Rv	P9WMR5	DinG	4C	N	MSESVSMSVPELLAIAVAALGGTRRRGQQEMAAAVAHAFETGEHLVVQAGTGTGKSLAYLVPAIIRALCDDAPVVVSTATIALQRQLVDRDLPQLVDSLTNALPRRPKFALLKGRRNYLCLNKIHNSVTASDHDDERPQEELFDPVAVTALGRDVQRLTAWASTTVSGDRDDLKPGVGDRSWSQVSVSARECLGVARCPFGSECFSERARGAAGLADVVVTNHALLAIDAVAESAVLPEHRLLVVDEAHELADRVTSVAAAELTSATLGMAARRITRLVDPKVTQRLQAASATFSSAIHDARPGRIDCLDDEMATYLSALRDAASAARSAIDTGSDTTTASVRAEAGAVLTEISDTASRILASFAPAIPDRSDVVWLEHEDNHESARAVLRVAPLSVAE…
Actinomycetota	Streptomycetales	T00085	sco	Streptomyces coelicolor	O69978	DinG	4C	N	MTKPSLPELLHAAVTAVGGTERPGQVAMAEAVEEAIDGGSHLLVQAGTGTGKSLGYLVPALAHGERVVVATATLALQRQLVERDLPRTVDALHPQLRRRPEFAMLKGRSNYLCLHRLHEGVPQDEEEGLFDQFEAAAPTSKLGQDLLRMRDWADEAETGDRDDLTPGVSDRAWAQVSVSSRECLGASKCAYGAECFAETARERAKLSEVVVTNHALLAIDAIEGAPVLPQHEVLIVDEAHELVSRVTGVATGELTPGQVNRAVRRAAKLVNEKAADQLQTAAEGFERLMELALPGRLEEVPEDLGYALMALRDACRTVISAIGTTRDKSVQDEDAVRKQALASVESVHDVAERITNGSEWDVVWYERHDRFGASLRVAPMSVSGLLREKLFTDRSVVLT…
Actinomycetota	Micrococcales	T00918	mlu	Micrococcus luteus	C5C9W1	DinG	4C	N	MSDGVKEAGAGGAQPRTEHEREALRLLDVAVQATGGQHRAGQREMVLQVARALESRRHLLVQAGTGTGKSLAYLIPALQHAMTQEDPVVVATATLALQAQIMKRDAPRLVEALKDELPREPVVALVKGRSNYLCRHKVDGGYPGDEGEEALFTVADDGGMIGSATDGAAGPSSLLGKEVMYLRAWADQTETGDRDDLEVPVTDRAWRQVSVSAVDCLGASRCPQAEECFSERARADAADADVVVTNHAMLAISAFEGLAVLPAYSAVVVDEAHELQDRVTGAVTGQLSGSIVHGAATSLRRHTTVAVEDLIEAGAALDRAFTDTPSGLIAAGPDEVQEQALTGVLTAARQCLSDLGQDKDKEADADGGRQMARSRILEVLEVVERMLAARPEADFPEVL…
Actinomycetota	Propionibacteriales	T01252	pfr	Propionibacterium freudenreichii subsp. shermanii CIRM-BIA1	D7GE62	DinG	4C	N	MTSDRIEQTSAAPQGADDMEDPASEAANDPGDEHELCTSVLDATVAAIGGQARPGQRRMVEAVTGAMAADDALLVQAGTGTGKSLGYLVPALVHAQHSASKVVVATATLALQNQLATKDGPSVAATLASVTGRTPTIAVLKGRANYACLVKAQEGTGSEQDTLLSGAELAEAAHASGADADTALGAEVVALREWVAEQARDHELADRDDAPAHTGRAWAQVSISARQCPGSRCPLYNECFVEMARARARAADLIITNHALLAIDAMSDRDILPEHAAVIIDEAHELTARVTGAASQELSPQQIERLSRSASDWIDDDLAVELLDVADALTGAIAEAEVGRLTNPHSTAVAAIARVRDVARKAVSALSPGSSKGGIDAARAAAQGDAREVHETAQRMADL…
Actinomycetota	Streptosporangiales	T01137	sro	Streptosporangium roseum	D2B219	DinG	4C	N	MPTDSIAPTEDVSPKADLPPVEELLSTAVEAVGGVERPGQIKMVQAVQHSIQSGDHLAVQAGTGTGKSLAYLIPSIRHAMTSKGAVVVSTATIALQRQLVDRDLPRLSEALAPQLPHEPTYAILKGRRNYLCRYKASAGWPDDEQDQLFDPREVSLTGRMVQRIQEWAQETETGDRDELVPGVNEQAWRQFSVSARECLGATRCPSGMECFAELARARAGESDVVVTNHALLAIDAMEDFPLLPEHEVVVVDEAHELVDRVTSVVTGELSETMVALAARRVGKLIEPHLGDRLVEAGEDLKALLAVAPAGRLDELPEVLGLTLALVRDSAWGCITALGPRMSSDKDDPEGAGLRKAAFTALDEVHDTAQRMLDAFGHAEEVDRAEVVWLETGTERRPPL…
Actinomycetota	Acidothermales	T00426	ace	Acidothermus cellulolyticus	A0LUZ2	DinG	4C	N	MTHRPARRPGVEALLAHAVAALNGEHRTGQVAMAQAVAAALSGGDKRHLLVQAGTGTGKSLAYLVPAMWHVTARDDADDERRPVIVATATLALQRQLVERDLPRLVEVLSPLLPRRPTFAILKGRRNYLCRLRLGGSDQPDLLADDLDVLPMDALPMDVARAGAAPAREKTGGAGVIAAGLPGTANVRQGTGESPDAPAAGFLAWSALGREVARITSWANETSTGDRDELVPGVSERAWGQFAVTARECVGASRCPHGSRCFSELARIRAGQADIVVTNHAMLAVDVLGDAPVLPEHDVVIVDEAHELVDRVTAAATAELGAADVVRVANRLRTFASVAAGRLERAVGEFDAALRDVSVGRLIDLPERLVTVLSGIRDAAREGVSALLGEITVDGRRAQ…
Actinomycetota	Nakamurellales	T00991	nml	Nakamurella multipartita	C8X8L4	others	4C	N	MIDDEHRQVLDCAVELATGGAVFRPRAAQLDLSCRVLAAMEQTGQCAVEAPTGTGKTLAYLASAALRAARCDERTVISTESLSLQQQIADKDAPVITEAVESVTGQSVSVAVYKGWQNTACAMSAVRVLQALLDDFHAPVPVTRDGLLDLADAAEEAVSGMPTRTRITVDGQLTDPRDALGPAAWALRASATVGPADRPSYPHPITERQWQSVSVSATDCLRNRCPLLEFCRPLAAKQRASTADLVVTNHTLLGIQAAKKVPVVLSSRSLGRFHHIVVDEAHGLPDAVRKQGESTMSGRRLLNLVRDVEQGVDQWSDGSGKLDSDTAVALKARLGGAGALASRLDVALTAAAGTAKEQVRLGDGVSPFGDAADDLVAFTTGVGGVIRALGLPEDGDTDR…
Actinomycetota	Kineosporiales	T00562	kra	Kineococcus radiotolerans	A6W853	DinG	4C	N	MTDEVAEPEVAELLDAVVGALGGQRREGQATMARAVTDAIRSRRHLLVQAGTGTGKSMAYLVPAVAHAVHAGRAVVVTTATLALQAQVVERDLPRLAKAIAPRLHREPTWELLKGRSNYLCRNKLDGGFPSDEGTLFDVAGASSGPDAGGEGRLGREVVRLREWAESTSTGDRDELDPGVSDRAWRQVSVSARECLGSQRCPVAAECFSERVRARARTVDVVVTNHAMTAIDALESSGQLLPEHDVLVVDEAHELAERVTAVATAELSAAGAHAASRRLRRSAGIVSDGLDDAAVALEAALEEAPPGRLDRWPDRLADAVVAVRDAARTALSDLKDAGEAAGKEEDQEARGARHLARAAVQEVFSVAERLAEDVGRGAGDGFDVAWVTAGAGPAARPPS…
Actinomycetota	Pseudonocardiales	T01479	pdx	Pseudonocardia dioxanivorans	F4CU22	DinG	4C	N	MPAALPSTRDLPGVAELLEAAVESLGGARREGQDAMAQAVRKAIADHEHLAVQAGTGTGKSLGYLVPAIRHAVAADSTVVVSTATIALQRQLVDRDLPRLAKALTPLLGRTPTFAILKGRRNYLCLNKLHGDESMLDDVEEQLFDPFAVSAMGRNVKRLHEWASDTETGDRDEVVPGVPDSAWRQVSVSARECLGAARCPVGDDCFAEKARAEAGRADVVVTNHALLAIDAMGEAQVLPEHDVVVVDEAHELVDRVTGAATAELTPATVAAAARRCGKLVDQKTADRLAEAGEGLALVLEDLQPGRWDELPKGVSGILSVIRDAAAACKQGLGGERREDPEGAAGRKVALALVDEVLDVAVRVLGAFAEDDPAVRRDVVWLGEQGPEGARTRVLRAAPL…
Actinomycetota	Micromonosporales	T01296	mau	Micromonospora aurantiaca	D9SZG6	DinG	4C	N	MTPSRTATGPAVPKKRRKGRAGAGELLTAAVGAVPGGAARPGQQQMAEAIERSIASGEHLLVQAGTGTGKSLAYLAPALTVDGPVVVSTATLALQSQLVEHDLPRLADAVEPVLGRRPTFAVLKGRHHYLCLARLDSSVEDEPDDALFDAPHSGNGGTKWLGEAGRLGKQVQRLRDWAEETATGDRDELDPGVDDQVWRSVSMPARECVGASRCPFGQECFAEASRARAREADIVVTNHSLLAVDMLAGRHIVPPHRLLVVDEAHELADRVSSAAQAELVPELIDRSTRRARPLLRPDVAERLTEAGDALAVGLAEAPAGRLTAGLPPALREACTLLDSATRAALEGIGDVKADDPDPVRKQQAKAVLDELSTTAQRLLEEADHDVAWVEKPDNGSRRA…
Actinomycetota	Catenulisporales	T00967	cai	Catenulispora acidiphila	C7QD23	DinG	4C	N	MPNSGGATPETPTDDLTPLLDAAVEALGGQTRPGQIAMAKAVAASLDDRVHLLVQAGTGTGKSLAYLVPALAHHKRVIVATATLALQRQLVAHDLPRLAAAITPLIKREPAFALLKGRNNYVCLNKVEGGAAEDPGQDVLFDPLAVGKLGAEVLRVREWVEETESGDRDDLSPGVSDRAWAQVSVSARECLGSKCQFFEDCFAEQAKELARSADVVVTNHALLAIAAMDGDVQVLPEHDAVIVDEAHELVNRVTSAATGELTKTAVERAHHRTDKFVKEATAANLAVATLDFTEALENTPEGRFQRGLPEELGMALVALRDASRSALTELSKNKGGDLDMDGARKQARAATEAVHQVAERVLEGAEQDVVWLERSEFKGIKNSTLKIAPLGIENLLRYK…
Actinomycetota	Glycomycetales	T07425	gly	Glycomyces sp. TRM65418	A0A8G1IY94	DinG	3C	N	MSADKEALAILDAAVAATPHGQAREGQREMCAAVANAVDSGKHLLVQAGTGTGKSLAYLCAALAAGKPVVVSTATLALQHQLVAVDLPRLVEAVAPVLGRKPSFALLKGRHNYICKRKIAGEEEDDDGAIEGTEQLKWAGRQASFAKQVQRLFDWANDTDTGDRDDLDPGVSDRAWKQASTSSSECPGAKDCAQGSDCFAEWARARAHEADIVVTNHALLSIDMMNERSVLPEHAVLIIDEAHELVDRVTAAARAELHPARLRWLAQRGRRLIDAEVADELREAADALEGALTAAGERRFTGELPGPLVEALNLVNGACVKATTHLGSLDSETKKQLSAQQLKAGLVETIETAGRCVGPAGDDVIWSEPNGPQLVAAPLSVGGLLSAMLYEDRTVIAAS…
Actinomycetota	Actinomycetales	T01242	ahe	Arcanobacterium haemolyticum	D7BN90	DinG	4C	N	MSDLDALLSAVVRSVGGSPREGQIEMAERVSEALESDGHLLVQAGTGTGKSFGYLVPTMAWAAATGKRAVISTATLALQRQIMLHDAPRVKDAIHNELGAHVNVALLKGWHNYVCLRKATGGYPEEGTLLSRAEGEVGATATGEEVIRAREWAMSTDTGDRDDLVPGVTDRVWGQVSVPKRECIGEKCPVRQSCFPYLAREAAEESDVVVTNHAMLGIAATGTPVLPETQAFIIDEAHELVDRVTNQLTRTLSKYDVAGIARMMRSSGLDDSDLDESADEIAELLTDVPEGRIVKFSQVLFDAIARLSGRVAEAGENVAGMSGKDEDQTIAKQILRSRLVEVGELCEDLLSGAIENETLVAWKAEFADGTGALYAAPLDVAGAIADELFDGRPTILTSA…
Actinomycetota	Actinopolysporales	T05020	aey	Actinopolyspora erythraea	A0A223RZ76	DinG	4C	N	MAEAVEHAVESGEHLAVQAGTGTGKSLAYLVPAIRHAVAAHTTVVVSTATIALQRQLVDRDLPRLATALADSLGRRPTFAILKGRRNYLCLNRVHGNAPEEPDEGALFDPFAASSLEREVRRVHEWASETETGDRDELVPGVSERAWRQLSVTGNECLGAHRCPVGADCFAEQARNEAGRADIVVTNHALLAIDALDERPVLPEHDMVVIDEAHDLVDRVTNAAGGELSGNAIKQASRKCGRAVDEEVADRLNEAGEGFEFLLGETEPGRLRELPEQLSAALSTVREAATACVSALGPEQREDVEAGSARKLALAPTQEIRDTADRLLAAFDQPEQDRRDVIWVSAENNRAPSLRVAPLGVGGLLRERLFEQRTTVLTSATLALGGSFDTLAAQWGLPP…
Actinomycetota	Candidatus Nanopelagicales	T05319	pvn	Candidatus Planktophila vernalis	A0A249KTJ2	DinG	4C	N	MSDMSKKVREALDVAVDAIGGSAREGQIEMAEAVANALTDRHHLMVQAGTGTGKSLAYLIPGIVHGRKVLVATATLALQRQLVDRDLPAVVPALEKLLGREVSYAIYKGVGNYVCLQKMNSEDVDPDGELVMDVSSLEKDAKRLIAWAKTPGVSGDRDDAPEVDRRVWAANSVSGRECVGADVCAFGSQCFAANAKGKAQTADVVVTNHTLLAIEIMDLHPILPERDCIILDEAHEFMDRATQAVTDELTSGRVLRAAAMARKFMPGKLADAFHKAANDFHESMVDYGESVRSELGSQGRLEEIPQSLESPIRKVREAAQAIVQSLTADDEIIDTDAMAERARVKGAVNEVSTTAATLLKLGDGLVLWYEPTFSTLHLAPLSVSDVLRENMLKQTPVIA…
Actinomycetota	Eggerthellales	T00984	ele	Eggerthella lenta	C8WPW0	ExoDinG	4C	N	MDFGDLDHNVVVLDTETTGFSFNHDELTQIAAARMEQGEIVEWFITFVNPGKPIPEDVAHLTDIHDRDVADAPLPADALAKLVEFIGDAKVVAHNAEFDRTFTTRHPSGYPLLENTWIDSLDLARIALPRMKSHRLLDLVRAFGAPLSTHRADADVEATCAIFRILLAGVAAMPPALVCEIAHMATPDEWSTRMVFEQFARKYEVEANQDVSRETPSLSFSLRALRRDRLGKLERTAKLDADDIAADPQRSLAFPSDADIVQAFSETGLVGSLYEEFEPRIEQVAMAEAVRKAFSSSENLLVEAGTGVGKSMAYLVPAALTARANNIAVGVATKTNTLLDQLVYHELPALEKALRLADPDRPSLTYAPLKGFSHYPCLRKIGHIVEEGAQTKLFGNKEQ…
Actinomycetota	Coriobacteriales	T01453	cgo	Coriobacterium glomerans	F2N9E0	ExoDinG	4C	N	MISSASSSRLASRIARAVLPGTPSAVIEAYQSLPDRARTRTFGLIEQDVVVLDTETTGLSRQDDELIEISAAVLSGREVTERFETFVRPSKPIPAEIVELTGIRDADVRDAPPATQAVRDLARFVGGRPVIAHNAAFDRAFIEAVPGGSDASDIWIDSLALSRIALPRLASHRLSSLAETFGCADVSHRAGDDVRALCGVWRILLCALADLPAGLLRRLADMHPDVAWSYRPIFSHIASENPGEHFSLAQSRSDVLRDDASRDHVDADELPALDLPARSEIASMFCPGSLVDRMYPSFEPRPEQTEMALSVRDALETSTHRVIEAGTGVGKSIAYLIPAAEAAKRNRITIGVATKSNNLADQLMFHELPKLAAELDGGLSFCALKGSDHYPCLRKLEAM…
Actinomycetota	Euzebyales	T05999	euz	Euzebya pacifica	A0A346Y712	DinG	4C	N	MTRSTPRGTHDPMSPTAAAPPEPPDVDHHDYDDSDTHAAGETIVRRNPDEADTSARQSLADLLGRLGWEGRDAQSVMAGAVARSLAAKQHLLVEAPTGTGKSLAYLVPAAEQARATGAPVVVVTATKALQQQVLDADSPLLARLWPDLEIRLMKGRGNYACLSRVQAIADGTEETLFDEVVDPHVWGELLSWTDTTDTGDRADAPDGVTNAMWSKVSVGPKECVGAKNCQFAQQCFAEKAGIAARDADIVVTNSHLYLLDAAIGGSDETDDSDGKDSLPWSPILPPHRDVIVDEAHKLAETASRVFGVEIRHGRGKTIKGVCKGLVKDEQLDGVVAADDRLLAELLSFTETGPVDPSVGNLNIALDDYLLAVRSVAKKVSGIVVAVTQPKDAEKKKRAL…
Cyanobacteria	Gloeobacterales	T00148	gvi	Gloeobacter violaceus	Q7NN01	DinG	4C	N	MLLATLAKMLIKLTAPTPDERPLEPQCAIGGRLNAPVPVSPWPSPATVQLNANVGGSQGRQMSPYTRQMISLSDAFEDVARVLPGYEVRQPQLDMARAVERGFAERIAVVAEAGTGTGKSFSALVPAILSGKRVVISTATIALQEQYLYKDIPLLQKALPVRFEARLVKGRSHYVSKRRWSESLLAPGITWLREWYEQTESGDLADLPTSPPSEIWDDIRSDKDDCLREKCPHFDSCFYFESRRSLGQAQILITNHALLLIDRASHGQILPDFDLLVIDEAHQFAEYATRALTLTLSNFGMGRTLSRIKKQFPNLGIALARAEAEANAFFEVLLTEAHQTRRYNLDPAMADDLSAAVVRLLQSLKELNLGSEDNLETNVARMRRDRLVETLTGYEGNLR…
Cyanobacteria	Nostocales	T00069	ana	Nostoc sp. PCC 7120	Q8YPW5	sDinG	NA	N	MIEAEVHLSLHNFLRSQAGFPSWPHHLTMARLVARALRLGRSALIQVGAVCGYQGRYRTSFIASALMWHGPVIIVATETVQQLLLRVEIPRLQQWLQVNKPIRTGDAWPNPEFQGILLTSPEAWLRGQLTSADNFPQGIPTIIDGVDDLEDWVRHQLTQDIQPQDWDQLILACPEQAETIRLARIELTSELFKHPANPYECYLISPSETDILTKLHTALKSASGVPEVWQKFWQQLPSEQNHPPSSSPPLFWATIARRQGLFSLHYAPIELGDILSPIWQRQPVVLIGSALEPETEAPLFQERLGLDDLTCLKFASDSQSEAIQLYIPYKLPLPNTPEFQAAFIHKVRTLVCLSATAPGLTVLLVGDVPLKAQVGAILASEFGSRVQVEKTCLDENGIL…
Cyanobacteria	Chroococcidiopsidales	T02360	cthe	Chroococcidiopsis thermalis	K9U0U5	sDinG	NA	N	MIEVEVHYSLHNFLRSQAEAAWSHHLTMARLVARALRLGRSALIQVGAGCGYQGRYRLSYLAPALLWQSPAVIVATEEVQQRLLRVEIPPLQQWLQTNKSIIVGDRWIHPDFQGILLITPAAWLQAQWAGTGDFPPNIPTLIDGVDDLEDWARSQLTVSIHPGNWDELMLAYPDRAEVIREARVQLTKAVFRHPANPYECYLVSPAERDILESLFTRLGDKEDKGDKGDKVALNSDFRLPIPDYAANVGEDASPPAASQLPNSLSLPKNWYLFQQRSQTPDCLLWMSLNRSQGLFSLYCAPAEVASALAPIWTRQPVVFMGSALDRETEATTYRKRLGLPEELTCLKFAGDRHNESIQLYTPERFPLPNTPQYQPALMREIYALIGATVSPGLTMILVG…
Cyanobacteria	Pleurocapsales	T02367	plp	Pleurocapsa sp. PCC 7327	K9SZ88	sDinG	NA	N	MAPLLEAEVHSSLLSFLRGRGKSNWPHHLTMARIISRALRLQRSALIQTGSPVTQYCLSYLTPALLSDTPVLLVAPKSVQQHLLQVEIPQLQEWLQTHKEIRTVDRWLEGFGGLMLTSPQAWLADRLENLGRFPQNILTVIDRADDLEEWARECLSAAIEDWHWGDLVQSYPRHADFIRDVRVQLTKAIFARPKNPYGCYLIEDAETESLRRLLSTLAAQSSLIPSFERFWHRWPTKGQMMWASIDRDSGHFTLHVAPVEVASVLNQVWEQQPVVLIGSFLDSDKNASVYRQRLGLGDLLCLKFLPNRQNEYIQLYVPERFPLPNTPEFQGALMQEVRTLVSYCDRAKKLIVVLVEDVPLKARVGATIAAEFGSRVRVEKTAPAENGILVSGWQFWCDN…
Chloroflexi	Chloroflexales	T00639	cau	Chloroflexus aurantiacus	A9WBN2	ExoDinG	4C	N	MNNRIYVAIDVETTGLQSGLDEIIEVAAVTFRGHEILDRFEQLVRPRQAVPLKITRLTGIDPAALAQAPRFNEIGADLARFIGNRPIVGHSIGFDLTMLRAQGMQFNQPVYDTFELATLLLPQVSSYKLSALAAHLGIPHPDAHRALNDAEVTARLFAMLSERMLQLDLATLSEMVRLMGKIGTPLRDLFEEALRQKARNAFRDPILAQQSTGTISAEPTLFSSAPDTGSPELPPLRPTGDTRPLDLDQIADLFSPEGVFGRAFPGYEPRPPQIEMARAVATAFNHSEPLIVEAGTGTGKSMAYLVPATLYAAQRGERVVISTNTINLQDQLYNKDIPDLQRIFATAGLPTFRAALLKGRSNYLCLKRYHELRRLENLTTEEVRALLKIQLWLPTTTSG…
Chloroflexi	Herpetosiphonales	T00614	hau	Herpetosiphon aurantiacus	A9B6Z3	ExoDinG	4C	N	MEPIYIALDLETTGLEPGRDEIIEVGAVKFRGNEVLETYQTLVKPKQVLPIKIARLTGIDAHELTTAPTFNSIGGQLAKFLKSYPIIGHSVDNDLRFLQQQGLKVTQPHYDTFDLATLLIPQLPNYSLSTIAEHLQIQHPDAHRALADAEASRLVFSALLDKLAELSAAELHSIAQTTQKLQWPLAKLFGEIAKRRVQTLWQAPIEFQPKPLVRPVALEPTGNQQELDAQAIGAMFGADGGFSRMFPGYEPRQPQIEMTEAIAEALNQGDTLMIEAPTGTGKSLAYLVPAAQWARQRGERVVISTNTINLQDQLCSKDIPTVQALLAEQPDQWPALRAVQLKGRSNYLCLKRYESFRAHPDHNEDQTRGLLKLQLWLPSTNSGDRAELMLIQGEQQVWN…
Chloroflexi	Thermomicrobiales	T00845	tro	Thermomicrobium roseum	B9KXZ3	ExoDinG	4C	N	MPRIYVALDIEATGMDPERDEIIEVAAIKFREEEVLERFETLVQPRRPVPLAVASLTGLTMRDLRRAPSFQQIAPRLRQFVRNYPIVGQSPDYDLQMLSAHGLELRNPVYDTFRLATILLPDLPAYSLAGIAARLGISVAQQHRAMADVETTMAVFLGLCDLLRAYDPETLRRLADYSAQAGLPEAEVFEAIYHELVTQGIGQLGDALAERVRSSVPGANHAAELVFLLPSDRPPRLEPTGEAPVFDLDWIGRLYGPEGPFARSLPGYEFRAGQVRMAQAVTNVLNQGGQLLVEAGTGTGKSLAYLLPAVLHAVARGETVVVSTDTLALQDQLFAKDLPLLRRALEAAAEHDPRLADAARFRATVLKGRSNYLCLRRWFLRQREPFTSRAEALLAAKIT…
Chloroflexi	Sphaerobacterales	T01128	sti	Sphaerobacter thermophilus	D1C2H0	ExoDinG	4C	N	MSGIYVALDLEATGMDPERDEIIEIAAIKFRNDRVLDRWESLVRPRGPIPFNITSLTGIGAKDVRRAPIFPVVAPRLRDFVRNHPIVGQSPEFDIQMLAGAGLRLQNPLYDTFQLATILIPDLPAYNLATIAARLGVSVPHQHRAMADVETTMAVFLGLQDILLSHDAETLARLAELARVAGSPLARLFAEARREVASLDGMGHGTIAAQLMAKTGMTRGGPEVLFLFQRERPPRLEPTGSDAPIDVEALRAWTEPGGALAQTFPGYEPRPQQVAMLAAVAEGFNQGGTYLIEAGTGTGKSLAYLLPAILHAVNRGEPVVISTNTIALQDQLFRKDLPDLRRALKEMARTQPELERVASFEAALLKGRSNYLCLRRWFLAQREPSVSPERATLYAKILT…
Chloroflexi	Anaerolineales	T01410	atm	Anaerolinea thermophila	E8N555	ExoDinG	4C	N	MPDMNMYVAIDIETTGLDPEKDCIIEIGAVRFSNRRVEAEWSSLIKPTKNIPSFITQLTGITNDMVRKAPTIQDVIGDLAHFVGNCPIVGHNIRFDLSFLQKQHILWNNHVIDTYELASVLLPTASRYNLGVLAQSLGILLPATHRALDDARVTHALFIALLEKASELPVDLLNEIVQLSEPLNWDAYIVFQDVLNRKSAFVPAKPSGRRQHQNLFEPLSEPIYPPTEVVERPVPLDPDEIAGLLEHHGPFAHYFEQYEYRQQQVEMLREVCQALSTPYHLMVEAGTGTGKSFAYLIPAAIFAYQNNTRVVISTNTITLQDQLLKKDIPDLCNALNIDLRAVVLKGRSNYLCPRKFEALRQRGPSTVDEMRVLAKVLVWLLSSQTGDRNELNLNGPTER…
Chloroflexi	Caldilineales1	T01797	cap	Caldilinea aerophila	I0I133	others	4C	N	MPRRSIFSATPAGTDPALHLPEERASVLDPEKEAPNKAEDILSALANTDLSEFFSSTGPLAQVLEGYELRHSQLQMAEAVKRAILSRRHALIEAPTGTGKSIAYLIPAILSGKTVVVSTANKSLQSQLFQKEIPFLRKVLNRPISAVIVKGRSNFICTLKWEKESREQRYISLYDRADEQFQFLQRWLDETESGDIDELPFVLNNDLRMRVVSFPDDCLHNDCRHYDDNCWVNRMRDEAAQAQVIITNHHLLLNALELGYAGERILPPASIYVIDEAHHLEQIATAVFERMVTDYTVEQLLSRTIFKEHIGDDEIERLRYLNTLAFQEISQRSRENSFELTGDLEGALSLSAALTELGQRLKRANPYAAAVEQAAKQGERPDPETAERHRSYELTVTAL…
Chloroflexi	Caldilineales2	T01797	cap	Caldilinea aerophila	I0I321	ExoDinG	3C	N	MPERVYVALDLETTGLDAGQDAIIEIGAVKFTTERMLERFVALVHPQRLIPPRITQITGIRNEDVAHAPTLDQVLPELRAFVGAEVYAVVAHNTGFDLGFLAAAGVHFQRPAYDTVELAQILLPGEASYNLGELCLRLDIPLSDAHRAAGDAEATAQLFCRLHHRLLQLPPPILRLIAESSEGSAWPLATLFADAAAEVGMKEDTQTRQGVAFAPPFLAVPSATQVLAPKLSEEDDDAVTVSPHLVEQIFAEHGPLHQLLGDRFESRAGQATMARLVAEAFNQNDHLLIEAGTGTGKSLAYLVPAALWAVANDRRVVVATNTINLQEQLLEKDLPQTAALLTELGLPPLRSALLKGREHYLCTRRFHEWRTSHRLSPAELTVLAKVLAWLPYTLTGEDA…
Chloroflexi	Ardenticatenales	T05438	pbf	Candidatus Promineofilum breve	A0A160T5N1	ExoDinG	4C	N	MTTTYVAVDVETTGLDPGRDAIIEVAAITFRGADVLDEFASLVNPLVDIPPFISQLTTITDAMVADAPTLHTLRPKLRAKLGDNVLIGHNVDFDLGFLRAAQLAFGNRRIDTLTLASILVPEAGRFSLGALADHLNFPSNGGNHRALNDAEQTVELFLALQERALALSLVQLEEIVEAGRRLGWPETLFFEEALAERALHAFERGELRGRGQLQRLYIPPKVEGSSLTPAEKPAPLDVDALTALISPGGRFDRAFPGFEHRPQQVDMLSTVAGAFNEGRHVLVEAGTGTGKSLGYLLPAAFWATANGRRVVISTNTINLQDQLVDKDIPALQETLRLDVRAAIRKGRSNYICTRLFQQMRRAGPGSADEMALYARILLWLPHSQTGDVGEIALRTPGER…
Chloroflexi	Ktedonobacterales1	T05969	kbs	Ktedonobacterales bacterium SCAWS-G2	A0A4P6JTV7	others	4C	N	MAEVEPQQIGPYAITALLRKSSTSTFYRGKQRKKDLLIQWLDAPLTSSEARDAFLMRAKQLNKLKDRKIINTLDANFAGEHAYLVMEYVQGQPLQELLTGAPHPAQEVRRYLSPIAEALQYAHVHHTLHGKLHPGSILVDERNNALLTDFTLTEPGTLPSLDEEARAVPYMAPEHLDGQPTAASDQYSLAVIVYELLCGRRPYDATQRTQLRQQQEQLALPELHAFNAELSPELEQVIRQALSFKPEERFPHVQAFADNYLHVLMGIPLKPVKVASTRSRSATRQSPEKPTNGLAALPSEKLSKPEESVKRPRGTLPDKEALRLSVLSPEKDQEEAERVAAKPLPRKSTLTLVPERSAREDSQVLTAESGPGSQASRNGQETPPAKAQPSASPSSARLQ…
Chloroflexi	Ktedonobacterales2	T05969	kbs	Ktedonobacterales bacterium SCAWS-G2	A0A4P6K466	ExoDinG	3C	N	MAKKSSIRVALDLETTGLHAEQDAILEVAAVKFQGSTVIDTFETFVSPGRAIPYRVQRLTGIKPEQLAGAPLFETIAKKLQNFLGDFPLVGHSIPFDAGFLRRWGLARTNPLIDTFELATVMLPSLTSYNLGQVAETLGIRVPEDRHRAMVDTVLAMEVFISLHQRLQAVDLALLKDLANLDAPRSWPLLHFFRQELRERQERDGLYGSLGRGSFGDSLAAQLGMDPRVLSFAIAQQDEAAPPRLSASATATDPETLKAIRTFSKEPAEQAISTEYQVACREVQQALEQRTPLMLEVTVGGSDYTPALLPTLEWLKEASSEAANPPRLVIACSSQQAARRLIETTLPTLQKELDSHFSVAYLAERGGYLCVHRWFGAALRRTSGELTAEQARGLAKLGL…
Chloroflexi	Tepidiformales	T06308	tbh	Tepidiforma bonchosmolovskayae	A0A5J6SV81	ExoDinG	CCHC	N	MPPGRLGDAISTDVRTMTTYVALDLETTGLEPERDRIIEVGAVRFTSGGVEAEFSTLVNPGRRLTPFIERLTGISNALVASAPPLDQVRDDLVRFLDGAVIVGHNIAFDLEFLRRSGLLRHADAIDTAEFARLLLPDLKNFSLGEVAAALGLPVTDQHRALADARLAARVFLELSNLAERLDPDRRAQLARLVLTDAPALGRTLGGAEASPPTRGVLPVPPPFRSVPVLNPRNPPQPIRRQDLEAAFDGLARVVEGFEHRDEQLAMAEAVRETFVEGGHLLVEAGTGVGKSLAYLVPAALDAIRNGRRVVVSTNTIALQEQLIQKDIPVLRQALAAAGAIDAPEDFRVALLKGRGNYLCYARWAASYVAGTRDPDVARLSASILLWLEQTETGDRSELR…
Chloroflexi	Thermoflexales	T07254	thug	Thermoflexus hugenholtzii	*QWK10528	ExoDinG	4C	N	MRSVFVALDLETTGLDPETDAIIEIGVVKFRGETVLDEWGTLVRPERPIPPAVVELTGIRPEEAEQAPPLRALLPRLRALVGDAVLVGHSIDQDLAFLRRYGLFRENEALDTYELAAILVPYAGGHSLSTLARDLGIPVEVVHRALEDARLTHRLFQALFERACQLPEPILEEIVRHAARFPWPPRRFFEEALRAVQRGRFADQSIGAQLRAKGRATAEAYLAPPPVRARPLRPRREPQPLDEEALARLLEPGGALSRIFPDYEHRPQQVEMLRAVAASFNEGTHRMIEAGTGVGKSLAYLIPAAVWALHNGERVVISTYTIPLQEQLLQKDIPVLQRLISESGMADGSALRVALLKGRAHYLCPARLMQLRHAGPSSIDELRMLVKILVWLPTTRTGD…
Chloroflexi	Phototrophicales	T07940	pmet	Phototrophicus methaneseepsis	A0A7S8E6C6	ExoDinG	4C	N	MRGELVAFDLETTGLDIQNDAIIEIGAVRIVDGVIDAEYSTLINPGFAIPQETTYITGIDQRDVKDAPSLNMILPDFQRFVGDAPVIAHNAMFDVGFMRRYGMLTGNSPIDTVELASILMPQLPRYNLGSLVKLLDIDLENAHRALDDARATGKLYWLLWQKALNLPPSVIQEIARYGSGIDWDLNVFFKACAAETAQTGNGEFAIDFAENEQSIIPDRAAQTPSSRALITKEEIASILGPEGKLSQTINNYEYREQQVSMADSVADAFNNQQHVMIEAGTGTGKSLAYLVPAALWATENKERVVISTNTINLQEQLIQKDIPLLHDVIEQPFTAAVMKGRGNYLCPRRLAAMRRRLPTSIDELRMMVKLLVWLSETNTGDRGEITLRGNENYIWTRLS…
Deinococcus-Thermus	Trueperales	T01254	tra	Truepera radiovictrix	D7CSW7	others	4C	N	MLFPFKVPRKGQLEAIAAAREAFARGKRFVVIEAPTGSGKSGVAVTLAREASSAYLVTAQKLLQDQYARDFPELALMKGRANYRCLVAPTHAAAAPCIAGRKFPECDDCPYFCAKEAAMAASGTLLNYAYYLTELNYQGGFGPRELLVLDEAHNAEGALMSFVEVSFSDAQLRRVGIGEALPVVLDENEWFEVAEDLVPLFRSRRRELEAQLKGARLPTETALELLAHKGWLESQLARLELLAYSRDEENVEWVALRTSGSGGQSVTLKPVKVAAFAEELMFRFGERVLMLSATILDPPTYLRSLGIDPGDAEVITIASDFPPENRPIYPRPVARLTRHHLERDLPKLVHEIIELLEAHPEDKGVIHTHTYKIAAYIARYLPKRHAARLVTHDSAEGRE…
Armatimonadetes	Chthonomonadales	T02699	ccz	Chthonomonas calidirosea	S0EZ75	DinG	4C	N	MSEEKTPGGNRGGRQGHNSAKTISLEKLLGPNGPLARHLKSYEFRAEQLEVATAIEQAMEEGKVCLVEAGTGVGKTLAYLIPAVREALKGRITVISTHTIGLQTQLIQKDIPLALSLFPGAKDRVRATLMKGRGNYLCKLELENAKHNLFLLGDPLFKQVERWQSRPGCSGDVADLPFPFSAWNEIACNVDTCRGQECRFYEECFYYRMRHEATESEIIVVNHALFLSDLALRYTEPEAGILPDYHHVVLDEAHHIEDVATKTFGIEYSARRLSNLLERIGYRNDLDIDKTRLQALEQMNAELFTLLAQGKRSEYLLEEGLDEQKLQQASELAALLQNSLRALEGELLDIARQDESLRDVAEGLGHLCGRAREELQLLFSEQQENHIRWVEVYGETVRT…
Armatimonadetes	Fimbriimonadales	T03038	fgi	Fimbriimonas ginsengisoli	A0A068NP67	DinG	4C	N	MSTAAELIEKAFDTLSARPGFVSRSDQRQLALLLCDLIEEKSSGAFEAPTGLGKSLASLIPAMAHALESKRRTVIATYTNVLAEQYWRKDLPLARALFEAGDSVKAQLLMGRARYACLASMEEHIPETTESFRQLAEIGHESDFRALIRKPARELSMLWSKVATPPVCPGRLCPAYDDCFYYKARRQSERAEIVITNHSVVIQDALMKRSNEDSGGLLGHYDFLILDEAHDFPTAAGNGLEFELSGAKLGALAAVAHRMESALLPLAQRAGDGMAWLKDCADFKVAIESAQKKLIAYSIELGRPGILTGSPPEMMEHPQVRASRTKDDMQGAKSLASEVSDSCEKFVKGVDRRMDEWREEDPERVRQAGESIRNYGTYLREYGIGCFSLFDPQGVAVSY…
Armatimonadetes	Capsulimonadales	T08728	ccot	Capsulimonas corticalis	*BDI32365	DinG	4C	N	MSSKIDSFFAKNGLLAKALPGFSVRPQQQEVATAVLQSMRKRGGVSLVEAATGVGKTLSYLIPAVSMATPERKVVISTQTLALQNQLLEKDIPFLQSIWPTPFEAAVLKGRGNYLCLQDYDVCRGELWTAGDPQFIQIGKWSGTTETGDVSELDFSYPGWMDIRANIDTCKGQECRFFDRCFYYNMKREAQDASILVVNHALFFSDLAVRGRGEQNANLLPDYHYVIFDEAHHLETAAAGAFGVAFSSSRLPSLLDKVKRASRRLDLDQERLKALEQSSLELFSPFAGINKPDFNVGEALEGPHALKNAQTQVAGVGALLDRLAVELLKQDTSGDPIAKDRIDGLRRQCTRAKEELAMIFQGDDENYLRWGSQNRGGRRGPITTLHYTPISVAPLLGPT…
Chlamydiae	Parachlamydiales	T01552	puv	Parachlamydia acanthamoebae	F8L266	DinG	4C	N	MSSRKLDIEQALSLLKKEGLLARSVKGFEVREPQIKMMENILQAYNQGEIALIEAGTGTGKSMAYLIPAILWSLQNKERTLISTHTITLQEQLLLKDIPTLVKALGVEIHAVLVKGMSNYLCLRKLEEARQEFRLLPDQESQELEQIEAWAEQTTDGSRSSLHFVPSSTTWEKVCAESDTCNHMACPHYKDCHFIKARREANEAQLLIANHNMLFADLLFRSENEHFDDPALLPTYHRIVIDEAHHIEDIATDFFAARVSQIGILRVMARLTAEKQGKVHGKLPLLKEKIQECCKKNATHEVNSLLNRLQIDLPALRKDLLKFIVDAFHIFGSFVQTLQSPYASQDQDWKENKLRLLPFHVTHPDWNQKILPHVKLTLEEAQRYTTALSSLEMDLKALD…
Verrucomicrobia	Opitutales	T00689	ote	Opitutus terrae	B1ZV97	DinG	4C	N	MIGLRDDTDSALPPPAASRAPELVARVFAEGGWLQDALQLEHRPEQEQMGRAVAAAFRDDAPLLFEAGTGVGKSLAYLVPGILHAIDQSRQLIVSTHTISLQEQLETKDLPICRRLFRSNPALARYADFKATVLVGKSNYLCTTRLAHALADRATLFADAEYDELQRIAAWAGKTETGLRHELRPPPRPEVWDVVNADSSSCSRKHCDCEKCFYQRARARLRAANVIVVNHALLFALINAGGAQAHGATTDARGVLFPDDFVVLDEAHTVPDVATENFGLSLSSYGVERALKYLYNPRTQRGLLRKRGGAEAQQLVLDALDASRQFFDFIANSLLTPRPVVRVREPEAAEPLLDGPLTALHRLLGKLADKLDEGRERDELLEQKLRIKSLQAGVTEWLT…
Verrucomicrobia	Puniceicoccales	T01204	caa	Coraliomargarita akajimensis	D5EJI2	DinG	4C	N	MIGLIEHSGSPQSPGYLVSLVESVFKQGGSLQSKLGLSHRPEQAAMALSVASSLEGDSPLLFEAGTGVGKSLAYLIPGLIHSVTTKRPFIVSSHTITLQEQIRNKDLTICRTLFNEVPELKSYAAFKTALMVGRGNYCCTTRLSNALKDAKSAQTEFLPNEGKQDLIRLAKWSAESQNGVIQELSPAPLPDVWDIVNADSSTCSRKNCDPNTCFYQRARQQLLSANCVILNHSLLFSLINAGMPPKGDSRGILLPDDFVILDEAHRVPGIATDHFGIHISSYGVDRALKRLYNPRTKRGQIKKHAAHWDLQAIELAIDANREFFGLLGEVFLEKRSILRIHEPDFCDNILSGPLKAVTERLGAIIQKIDDERAQDELRDHRRRLLGYVDGISGFMRLAE…
Verrucomicrobia	Verrucomicrobiales	T06460	roo	Roseimicrobium sp. ORNL1	A0A6G6K9J7	DinG	4C	N	MIHLASDAESTPSQTLLDRMAQAFSQEGVLAKSPDFEYRPQQQRMAKIVGKALETTRAVVIEAATGVGKSLAYLLPSVIFALENKRKAIITTHTINLQEQLIQKDLPIVQKLAPRSFRAELLKGRGNYLCPQRLERSLKGAPDLFTSSEQAELQLIWEWSQKTQDGSLSDLTFTPTPKVWSLVCSEAHVCTPRRCGSSRCFYQAVRRRMGEADVLVMNHSLFFSMLSSAEETLPEDANFLFPNDFLIVDEAHTIENVASRAYGLAVSESNIRFELQRLYNPKTRKGYFPHQGDSVGSRAVTDAMDAADIFFRAVEASSVFTHQQAREFRVREPGLVEDSLSVPLHRVMERARAAGDAASSENSRLELHDLARRLIALRQSIATFLDQSEEDHVYWVERN…
Verrucomicrobia	Methylacidiphilales	T00727	min	Methylacidiphilum infernorum	B3DY63	DinG	4C	N	MSREDRNGFLNGQLKNSKKNTFVPGVAAFFSPSGPLAQAAHYEYRPQQEKMAEEIYSSLEKKEHLIIEAPTGTGKSLAYLVPSLLYCKQFSQRGVISTHTLNLQDQLLHKDIPLLKKTFFQDFSAVLLKGRQNYFCPKRLEKVMKHASDLFSHFEINDLMRIYDWSVRTTTGDVEELDPLPSASLWSQICSEPGLCNSRSCSHNPRCFYQKFREKSAQSDLTIVNHAFYFSLLGQSVDPEFQKETGLPFGESFVIFDEAHTLEKVASIQLGFSVSKYRLLNNLARLFNPSTRKGLLLCLKESKLLTKNIEAYEQAQSLFQALGRMLVQNSLSEQRILAPLSLPHPLPDTLERLVKEISSVLINLEDKEIKEEIENCLEKISLERRALLEFVEMKIPEHV…
Planctomycetota	Pirellulales	T01147	psl	Pirellula staleyi	D2QZI1	DinG	3C	N	MLPEEILGPAGRIAARLPGYEHRPQQLDLSGGIAKALAAGRHLVAEAGTGVGKSFAYLVPAILHATSDQAENAQASEGDEEGPRKRIVISTHTISLQEQLLAKDLPLLRSVIPREFTAVLVKGRGNYVSLRRLQYAAERARTLFSTEEEFEQVRDLVAWSKETGGGSLSDMTIKPKSTVWDEVASDSGNCLGRNCPTYSECFYYRARRRVHHAQILVVNHALFFSDLALRRVGASILPDYDAAILDEAHTIEQVAGDHLGLSITSGQIQYLLSRLYNDRTNKGLLVSRKLTTAQQLVMQCYLRADDFFHDCATLAQQRDHKNGRIREPDQVDNLLSPSLLKLSREVRRCGEQIDDESERQNFLSAADRLQLISGEISHWISQDTAGSVYWISQQASRAG…
Planctomycetota	Planctomycetales	T01225	plm	Planctopirus limnophila	D5SNB3	DinG	3C	N	MELTAENVLGQEGLLARRLPHYEVRGEQLEMARAVTAAIAAGEHLVVEAGTGTGKSYAYLVPAILAATANQGSTVDGGAKRRVIISTHTISLQEQLISRDLPLLNSILPVEFSAVLVKGRSNYVSLRRLKGALEKSRSLFPTSEAEDQVRSLAGWARETNDGSLASLDFKPLPQVWDEVRSEHGNCLGKNCPTYSDCHYYKARRRVWNADVLIVNHALFCADLALRREGASVLPDYQTVVFDEAHTLEQVAADHLGLGISSGQIEYMLNRLFNEKTQKGLIAGYPLEPQRALITRLKHDVYEFFDEIRHRVHDHGPANGRVREPLAIENTLSGDLRKLATSLAEYAAKLKQEEEKIELVSASERLISLAGSISQWVEQGRGDSVYWVETTGAQRNLKVK…
Planctomycetota	Gemmatales	T04358	ges	Gemmata sp. SH-PL17	A0A142XEX4	DinG	3C	N	MDARKILGPDGLIAKKFPGFESRPQQLDMADAVADALDKKRQLLVEAGTGVGKSFAYLVPAIRAVSARKDYKVVISTHTISLQEQLIRKDLPFLQSVLPGDYRPVLVKGRGNYLSLRRLRVSQSKASTLLDTPGAIDQLVQIGRWSRQTIDGSKSDLPVQPYEPVWDLVQSDSSNCLGRKCPHQADCFYFQARKRVFGANILVVNHALFFADLALRRSGGGVLPEYDAVIFDEAHTLEDVAADHLGIGVSQGGVEYLLGQLLAARTQKGILATLGDGDAVAQLDATRQAAEKFFLSVYQWQLNQPKGNGPNSMGGSGRVREKEVVPDTLSGELSKLGDTLHELAKGRDAEEEKLELTSRGDRLHSMSKSVKEWLGQELPGQVYWVEVKPGRVPRVGLAS…
Planctomycetota	Isosphaerales	T01407	ipa	Isosphaera pallida	E8QY73	DinG	3C	N	MKRKETERSAPTQRRAGPLDGDIDAALGPGGPIQRAMGQYEARSQQLEMARAVARAIRDRRHLLVEAGTGVGKSFAYLVPSILAAVERGLKVVVSTHTIALQEQLIHKDLPFLRDALGRDFSAALVKGRSNYLSLRRLQVARARSFGMLTRPDEFTALRSLEEWVKRTPEGSRSDLDFPMPPSVWDEVQSEDGNCLGRRCPTHADCFFFAARKAMFSAQLLIVNHALYIIDLSLRSQGLSFLPDHQVVVFDEAHTLESVASDHLGPRVSSTAVDRLLTRLFNERTGKGLLPAYAREHPDLLDAVFVTRRAAHQFFDFVRDASQDPRGPIAPNGRVRRATGWRDTLGEELRKLATQIHLAAQRIDREEERVELEAARDRCESLAASLHAWLELGPDRGDW…
Planctomycetota	Candidatus Brocadiales	T05435	kst	Candidatus Kuenenia stuttgartiensis	A0A2C9CFG9	RadC-like	4C	N	MNTTKWFAKDFIIQNTLSAIKDAISNAGGNEVFLIGKPDENYMIADIEVYAMGNKNAVPAILREVKHGEVIIHNHPNGNLTPSEEDIEVASEMGSLGAGFYIINNEVEYLYPVVKIAKEHPYEKLDCVMLSNLLRPGGILSVTIPGYEYRESQVDMLTSVSDAFNNDTVATIEAGTGTGKSLAYLLPAIFWTVKNKERVVISTNTINLQEQLMYKDIPTLKIENIPNFKSVLVKGRNNYICLRKAQNLQFEGDMLIEEREKKQLIHILSWAEKTRDGSKADLNLLVNDNVWEMVQSEADQCTRLKCNFYNKCFFYSARRNASSADILVINHHLLMADLVLRKETRGYDSTAILPPFKRIIIDEAHNLESVATSNIGLSFSRMRILKPLGKLVNQKDNKK…
Planctomycetota	Phycisphaerales	T01800	phm	Phycisphaera mikurensis	I0IG49	DinG	4C	N	MPSALDNLSASGALARRLGASFERRPEQAAMAEAVADTFARGGKLIVEAGTGVGKSFAYLLPAIDLILQTDDRDKKKRVIVSTHTIALQEQLMEKDLPLLRSVVPGEFSAVLAKGRGNYVSRRRTRRAWDRSATMFEEDRQTRSVETVLDWLEETPEGSVATLPQLAAPEVWTDVRSDADDCLGKRCPTYKTCFFQAARRRIQNADLIVVNHALFFADLAMRRAGHGVLPPYDAVILDEAHTIEDAAADHFGVSVSSTQLRFLLGRLFNARRKRGVLQGLQGKLDPGAWNTLASHVEHTRAVTDDFFGELGVWQEGRGPRHNGRLLQPPPVDATPLAEHLQELSLRLKNARNKLEDESDQMEIGAQADRAQGQALALEALVEQTLDDHVYWVDHVPASG…
Planctomycetota	Sedimentisphaerales	T04695	pbu	Sedimentisphaera cyanobacteriorum L21-RPul-D3	A0A1Q2HPZ8	DinG	4C	N	MKVPFETEPDLDLESFFSDSGRIARLLPGYEQRPGQKEMALKLEQCFEQGRHTVIEAGTGTGKSLAYIVPAVKYAVKSGVKAVISTYTINLQEQLINQDIPFTARAVDFEFKAGIAKGRNNYICKRRLHYALENKKTLFDAPPGELAELKQWAETTNDGSLSTIPFNPSPSVWDAVKSEHGNCKGRKCPHRKECFYSKARKELEQCELIVLNHSLLLSDLMLRSRGASILPSYEAVVIDEAHNLQKAAEDHFGINISNNAVDFTLRGLYDSKKRKGLLAQFDDEKLKTKLKNSRKACEVFFKQVESYYEHTCRENNGKCGPEDLTDNLSVELKELRLALSNIREKFSEEEKKSDTAEELRRAVERLSAFESDISSFVQQPKAADDENRHIYWIEKGGKK…
Planctomycetota	Tepidisphaerales	T07075	hbs	Humisphaera borealis	A0A7M2X367	others	4C	N	MPTTLHDILGPQGAIARRLGKSYEHRPQQLEMAAAVADALETGHHLVAEAGTGVGKSFAYLLPAIDFATRHKKKVVISTHTISLQEQLIDKDIPLIRAVYPEEFTAVLVKGRSNYLCRRRLDQTRQRQAVMFDEERQVESLWQIEQWAATTTDGSLADLPALPYPGVWDKVCAEQGNCLGKKCRFYEGCHWQAAKRRMQGGTILVVNHALFFSDLALRAAGVQYLPKYDAVIFDEAHTLEDVAGSHFGLKVSESTINHQLRTLYDPRKGKGMLSTHGSSANPAIQDVVDLAHLVDDFFDRCVDWQKTQGRANGRINTPGFVDNDLSPKLNDLAMHLKAMLAEIKNEEELSELTSQSEKVATLASTVDALVNQSMEGAVYWMEQPATGAQVRGRAMTGQR…
Planctomycetota	Candidatus Uabimicrobiales	T07685	uam	Candidatus Uabimicrobium amorphum	A0A5S9F3H8	EndoDinG	4C	N	MEFVLRSGDLRHVVTHKSRLTDAIHAHTLLQEQSPEGYIPEVSLKHTFISQNIHLQVQGRADGIYTNDDGVLIDEIKTTYIPADDIQDNPVHWAQAKMYAFIYSTDNDIEQIRVRLTYFQMETNESHYFVKEFSFSQLCDFAQEISEKYFVWLHKKVAWLEKRHHSICTLNFPFQNLRRGQQHLIDTVVNCIEEGTKLYVQAPTGIGKTIATLYPAIKSIEDKIFYLTAKNTGHQIPQESLAQMRKCGLKCKSIVITAKDKICICETKDINNCEFTTGYFDRINDAINDILQLDDWNAQVIRSYAQKHRLCPYEFSLELSLWADCVICDYNYAFDPRVYLRRFFQDTRGNYIFLVDEAHNLIDRARVMFSAQIEKKHVLEVRRSVKTRYPTIGKKLYKI…
Kiritimatiellaeota	Kiritimatiellales	T04225	vbl	Kiritimatiella glycovorans	A0A0G3EEH5	DinG	4C	N	MAVPTSWRGPISLLLSFHLLPPLPRRKLGGMIAPRNPDTPEHPLSARLETEAFFRPGGRLEQQGLDSELAYEHRPQQEEMACAVAEAFTGGHHLVVEAGTGVGKSFAYLVPAVLASIEHDTRTAIASYTIALQEQLMHKDIPLVRRYLGRDFRAEVLKGRTNYLCLRRLRLAAGMGGDLFRPSRAAELERIREWAQQSDEGSLQDLDEQPPGDVWSAVCAEHGNCLGRQCEYEGRCFLQRARQRAHRAHLLILNHHLFFSDLAIRARGSSLLPDCAAVVFDEAHQVESVASDHLGLRLSEQAWRYWLNRLYRPEQQKGLLAAQKDYDGQQAVVRVGEAVDAYYESVRRACALGPNQSECRLQEPLNLPCPIHDSLPALLSRITETEKGAKDNEDLRAEF…
Kiritimatiellaeota	Tichowtungiales	T07773	taer	Tichowtungia aerotolerans	A0A6P1MFM6	DinG	4C	N	MIRPLEHPETVLASDRFFAPGGALELAHENSDFPFEVRPQQQQMARAVAEAVANSCHLAVEAGTGVGKSFAYLVPLMLTALSRNERAVVATYTITLQEQLMEKDIPFLRKALGIDFKARLVKGRSNYLCLRRLARARSMSGDLFDPSKEFEVDRIRAWADTAEEGSRQELDPQPSADVWSAVSVEQGNCLGKKCPDYKRCFLMKAREGLHEANLLIVNHHLFFSELAVRAEGGAFLPDYGMVVFDEAHQMEDVAASHMGLRISRYAVEHWLRRLFTSDNRKGLFAVLRDGQGADITNRLWEESGRFFKTMRTRYKLAAGRSTVRLREPPDVETRLPELLSEMELHLNRVLRDMEDENLKAEFKSVRMKGKFFAEALNCYLKQSEKRHVYWAGLEGRVRS…
Lentisphaerae	Victivallales	T05502	vbc	Victivallales bacterium CCUG 44730	A0A2S0KZR1	DinG	4C	N	MIKPIDFNLPPGEEPDDVSEAAAPHFDPSEFNVEYEFDPPPVEIDIRSECEAFFAPGGPLKAAAEYGGRPYEFRPQQLEMAGAIADALRCGDNLCIEAPTGVGKSFAYLIPLIYRSRLAARPALVSTETINLQEQLIDKDIPLLRKLTGIEFKAALAKGRHNYLCRRRFALLSGEQRDALLPAPALALDIGRLGRWMEYTTDGERDSIDFRLEPETWSLACCDGASCLGPKCEFYRNCFYYRARQSWETADIVVANHALFFTDLAMRAASGAAGALLPNYGVVLLDEAHTLEDNAADHLGLHLSRFGIVATLNRLYNQENARGLLMRKGADPALRGAVADSRDEAYGFFTPFENVLREHNESALEIQDPSRFPNRLSAKLEQLYRSLAQFLEGQEDASF…
Spirochaetes	Spirochaetales	T01315	sta	Spirochaeta thermophila DSM 6192	E0RQL2	RadC-like	4C	N	MWGMKAEERISARACGKIREAIADAEGNEVVLAAWLDGAGTVDRVEVVSRGDVESAPAVLRHLERVDVVIHNHPSGVLAPSKADLSVAGILGEEGVGFYIVDNEVRHVYVVVEPLPERPLTPLPEEELAALLSPGGPFSAMPHYEYREAQVGLLREVVRAFNDDGILVAEAGTGIGKSYAYLIPALLWGTNNEERVVVSTATITLQQQLVEKDIPYVQKVLGTRVKVTLVKGRQNYLCRHRLAEVLEEGAEDLFADPDLLKALADWAVSTPTGDRADIPFHVPDEVWGQVCSEAELCMGLRCPDRERCFVLRVRKEAAASRLLVVNHHLLFSDLSMRMEGRGFDTAAVLPGFSRLILDEAHNLEDSASSFFSQVLSPEGVLRVLRRIHSRGRRGAKGVL…
Spirochaetes	Leptospirales	T00098	lil	Leptospira interrogans serovar Lai 56601	Q8F513	DinG	3C	N	MNRSLEYFDKLSSLWDDFEPRKVQIQLSQKIEDSLYNGTHLIAEAGTGVGKSLAYLIPAALISIETEEPVVISTETKSLQQQLLSKDIPMVSKILGIDLKAEVAMGASNYVCKRKMNHVFRDGTFGPEMIPHLDSFNQWIQTTESGRKQEFNGTASYDFWNRITREADNCLGRNCPNFSHSFYFLEREKWKRSNILIINHHLLAAHIASDFKILPEFNRIILDEAHNFPDIIGSSFRREIRSQEIQKLLQQIWLPNKNSGVAVSIGSSPLKDLATQAGEALTIFFNALSGEVPLNFYSPQRIKRPLKLDRGKFAEILFEIVEILQKHLSKLSKDNEDITEKESALVLEMLAGRLNEIASSLETFRQVDDTNLVYWIEPPDQNSKEIYYKICMEPLSPDE…
Spirochaetes	Brachyspirales	T00865	bhy	Brachyspira hyodysenteriae WA1	A0A3B6VGN9	RadC-like	4C	N	MSNNYGKEIDNVFSIDAINYMRKAIVDAYGNEVYFGINFNAYGILDYIEVMARGNKDSVPAIISLSLEFDAVIHNHPSGQLTPSRADLAIASELGNNAGVGFYIVNNDVEDYYEVVKPIKSENVKTIDAPEALYMFTENGTLSQLLKKYEYRQEQTELVEATIEAFNNNKHLISEAGTGIGKSFAYLIPALLWLKENKTRIVISTNTINLQEQIISKDIPSIIGGIAPSVKYALVKGRNNYVCIKKVKEGLNDHDKFDFEEQINFFEDIDHWLNITKDGSITDLGYKPKGELWEMVCCDTDTCTHRKCEYLEDCYFYKMRKQLNAAQLLIVNHHILCADLSLYAETAGRYSLLPRYTKVLIDEAHNFENSASSYFGDEGSKNGILKALFYLSRIKKNKR…
Acidobacteria	Acidobacteriales	T00868	aca	Acidobacterium capsulatum	C1F796	DinG	4C	N	MSGFPSLHAFFAPGGLLANSQLPYEFRKGQLEMAQALERAIEEGRHLIVEAGTGTGKTLAYLLPALRSGRRVIISTGTKNLQEQLYFKDIPFLESLLGPLRVTYMKGRANYLCRHKLYALRSQPILNGLEEISQYQAIAEWEKTTETGDRAEIDNLPEASAVWPKLDARSEACLGQKCPDYERCFITEMRRKAAESDVVIVNHHLFFADLAIKQQARAAPDAGVLPDSTVVIFDEAHELEDVASSYFGISLSNVRFEELARDIEITLRTKDALKVEMVQAAQMLRERARMFFGALPRGAANEGRMPFTERDEFLELHGDLYLGVTNALHRLEKELEQLRGVDEAGPLKKRAADVREQLRFVLEAGDRNTVFWIERRGGKNLTVHLQATPIDVSELLGEV…
Acidobacteria	Bryobacterales	T06895	pfer	Paludibaculum fermentans	A0A7S7SHR2	DinG	4C	N	MARPFSIRQFFSRNGPLAQAHPNYEFRKGQLDMALAVESALEDKRHQVVEAGTGTGKTLAYLIPAILSGKRVVVSTGTKNLQEQLFFKDIPFLNQFFPNGIKACYMKGRNNYACRQKIYDAEREPILNGLEEVSDFAIIREWEKTTESGDRSSIPNLPDGTSVWSKLDARSDLCTGQKCASFERCFITLMHQRAMESDIIIVNHHLFFADLAVKEEEHAAILPDYSAVIFDEAHELEDVAGQYFGLSISSHQVEDLRRDILATARRKEFFTHDLEQILTLLVDHGDRFFAMFPQQEGRSGFNEHQSFLAQNQEQFGNFLSVLELLAAHLSLVKNAPEELVPLHRRTITLLGNLKQWMSGEDHSNVYWIERRGRGTYLQATPIDVSGLLRDKLFAVVSPA…
Acidobacteria	Vicinamibacterales	T04394	abac	Luteitalea pratensis	A0A143PV07	DinG	4C	N	MPGVPAVPTPGLIDGVRRVLGTGGALASVLDGFEPRASQQQMAEAVARVVTDSGVLLAEAGTGTGKTLAYLVPAILSGRKVLVSTGTRNLQQQLIDKDVPLLQRALGPFRAACMKGRANYLCLHRFEQALHDDRPRDDDTRVAMTLIEHWAPRTQTGDRAELADLPEDLPFWHGIAATTENCLGNECPRYTDCFVTRMRQEAADADVVIVNHHLLCADAAVRRHSFGEVIPECQVGIVDEAHQLEDVATQYFGVTVSNYRVEQLFTDAAAIRTSPLFVPQQDAQAVARAIEGLASSSRGFFLDLQTRRPGVRQSADPGATLFDERLRVTGETLAEAAGESGLQLIDALTALEEALALLKDAPEDLRAIGRRAGEIRDDMKFLLRAREEEYVYFLEIRGR…
Acidobacteria	Thermotomaculales	T06993	thyd	Thermotomaculum hydrothermale	A0A7R6PND2	DinG	4C	N	MREFFSQNGLLAKFLDGFSERESQILMAEKVANAIDECKPLVIEAPTGVGKTFAYLLPIFQKEKKAIISTATIVLQHQLFEKDIPFTAQLFNRDYKVEILKGRQNYLCLLRFFNEKNKPGSNREKHLYNTISSWIEYTEKGDFSEIEGLSLSDISIRKINADKNFCTGRKCPHYKECYFYRARKRAVDADIVLVNHHLFVSDLAVKSSDFGSILPLADVVVIDEAHKFETIASIQFGETFSLRMLTIFFNQLPSELRLKYVKNFEYLQNKENLELENIQTARIDKKQKKYFYKLKETMGFLKEDLKLIDEDDFDLKTNLIKRADRFIVFVELIDNPDFVSFYEYEDKSVVFKNIPLNVSDKLSNLFSVYYPCVIFTSATLAVNNSLDFFKKSVGVEYAE…
Acidobacteria	Acanthopleuribacterales1	T07864	scor	Sulfidibacter corallicola	A0A8A4TVB1	RadC-like	3C	N	MVETTRYMTTEVIAALRREIEENRGAELFAVLRRGEGEQQFTQVSIVCRGTHTEVPALISRTQAGDMTVHNHPSGVLQPSRADMAMATLFGEEGVGSMIVNNEVSHCIVVAEPAADQKKVDVATDEVAAILGPEGALSRKLPNYESREGQVAMATSVAKALNEEHILSVEAGTGTGKSLAYLIPAMLWSKHNRDRIVIATKTIALQEQLVNKDIPLAQSVIPDPPRAALIKGRGNYVCLRKMADVRSHQMALFTDEERDIQREVEDLAAWVEETGKGDLADLPFMPSRESWDLIRSDADMCLGAKCPFFQRAPFYESRRRAAQSRILVVNQALLFADLAVRQQSDNYKTAAVMPSYGHVILDEAHSMEDIATDHFGNKVSSLGLRFLLAKFFSNNRGSK…
Acidobacteria	Acanthopleuribacterales2	T07864	scor	Sulfidibacter corallicola	A0A8A4TIZ9	EndoDinG	4C	N	MTAAEKPCLAISVRDLVYFALRGGDLFQHYFQAPSGLQGIRGHQRLQRKRGEGYRAEVSVKLHHDCGPFELVIGGRIDGVFAERAPVVIEEIKTTLLEFDRIPPHATSLHLGQAKLYAYIYAREHELDEAAVRLTYLHLEHDETREIESILDFHALTVFFNEVIETYREWAETQFAWRQERDRSIADLEFPLGGFRPGQRRLAAEVYRAARDGRTLFAEAPTGTGKTLATLFPAIKAVAEGHVEKVFFLTAKNTGREAAQRAHRILTDSGLRYKALTLTAKDAICFHENGPCRIEQCEYTRGYYDRVRDALTDLFASDALHREAIVDVARRHRVCPFELSLDMAVWADLVICDYNYAFDPGVYLRRFFGEDKSTHMLLIDEAHNLIDRARGMFTAELSK…
Fusobacteria	Fusobacteriales	T00077	fnu	Fusobacterium nucleatum subsp. nucleatum ATCC 25586	Q8RFF8	DinG	4C	N	MELELSEELYNRRNIAYSLLSSDLDDFYFVQDIDRLFLEEVNIENYFSKDGILAKEIKGFEYRKEQEEMAHYIQDAINEDRKIIIEAGTGTGKTLAYLIPAIKWAVVNKKKVIIATNTINLQEQLLLKDIPLAKSIIKEDFSYVLVKGRSNYLCKRLFNELSIGRSIDIEIFSMEAREQIECILKWGNKTKTGDKAELPFEVYPDVWELIQSTTELCLGKKCPYRKECFYMKTRMEKMEADILISNHHVFFADLNVRAETDFDSEYLILPRYDMVIFDEAHNIESVARSYFSVEVSKISFTRLLNRIYQKKNKRKKEKSALIRVEDTIDEKDLEDSQQYAYLLNTLKEEISILQNIGDEYFDEIRKIYETNTEAPIRKSLNNFEMTKSRFLETLRDKKD…
Fibrobacteres	Fibrobacterales	T02105	fsc	Fibrobacter succinogenes	C9RRP7	ExoDinG	CCHC	N	MVKIPAFVALDLETTGLDFEKDEIIEVALVRFENGEPKENLDFLVKPSAVELRPFIETLTGISKADLESASDFATIAGQICSFVGDLPIVAHNAVFDSKFLKQTFTKVGISYDSHVFWDSLTLSRIAFQDVPNHRLDTLVQELNIERSRAHRALPDADACGRLFVKALEKISTMDPWIYDALSQVAKGSGYETLFTSKVEKLSPPKYKLPTAPALEALPKSKAPRVSEFFKEGGFISFVVDDYKPRHNQQDFASVMERNMYKGGLCVLEAPTGSGKTLSYLITAANKAITGERVLISTATRTLQEQLWTEAIPQIAKIYNGELRPAILKGRDNYLCLRKFEELLMHPQTLLSAEERDSFMALIPWVLSTETGDINECNSFSQSRNRVLWSKLSCSASCC…
Gemmatimonadetes	Gemmatimonadales	T00878	gau	Gemmatimonas aurantiaca	C1A7T8	DinG	4C	N	MTLGPYGLVAQAMRGMYGIRDYEDRPSQRAMATAVTTTFNEGGVALLEAGTGVGKSLGYLVPALRWAAANGERTVVSTATITLQEQLVAKDLPFLQRALSDQPVRFALLKGWRNYLCLNRLAAAQGAGAALFDDNVSDDVAMIAEWASRTKDGSLADLPTAPRGEVWDEVSAEPDLCGRMKCEHYNDCFLFKARKEAAAADVVVVNHHLLLSDVAVRRQVQNWEDSAVLPAYKRLVIDEGHHLEEAAGSHLGSSITRRALSRLFNRLERRGKGLLPTLAAKLSGKNDLLSVASMDLLREGLFSSVLTARDRTQLLFELLAAVLEQQGGGVLRLTESFQEHDLWRNGIGDTLKELLNEIDAIAKGLAMVQTRLESDQSRLEELSSTVNEIRGVTRRLQNA…
Bacteroidota	Bacteroidetes Order II. Incertae sedis	T01119	rmr	Rhodothermus marinus DSM 4252	D0MD62	DinG	4C	N	MESLSLRALWGRVRELLARLEQQPGFELRPGQRQMAETVVRAIAEGLPAAIEAGTGTGKTFGYLIPALCAEARVLVSTSTKALQEQLVHKDLPLLGKLLDRPISWALLKGRQNYLCRLKIESGAQEERPVFETRDEAEAFRRLLEWARRSDTDGDLEQFPGRVTPALRELVTMDADGCGGRQCPFYDTCFLMEARRRAERVDVVVVNHALLLQDLMLRARSGGALYLLPEAEVLVIDEAHRLEEMALGALSVYISPYRVERLRRQALRLPGIDHRTRAELEALGLVADELKRQADTALAGRPAAPLTEALSVVLLNLRDRAGVLGDLVGQTMRLQLQRFGGSAQQELQARYEAVLRGLQRLAADAGVITERWRAQAAEHVLYVQRERRHPVVICQPLDA…
Aquificae	Aquificales	T00013	aae	Aquifex aeolicus	O66684	DinG	4C	N	MDSISFYEYLLTKGFEERKSQREMIKIVEEALEEGGVKLIEAPTGTGKTFAYLIPIIVNKQKAIISTGTKILQDQLKRDIEFLAGHWKLLTGQKVNYAVIKGKGNYLCIDRFKKEEIPEADRLEVETFMETEWDGDLTLTGLASETIVKINVDDDYCTFAYRMACPFYRECYYWAKVKRREENADILVVNHSLLALKEFETKDKVLVIDEAHELDRYLTLATTFGISLYWFKDLQKSLEKLLGESVNIPAEEFFRNNFEKLFDEESNEAALESLREYIPQMKTLLYIPLNEAVEKLRKKVKEEVEKFVKETLMVSYTFKDFLENTLLFDRDLIDSVNAGYEEPTEREKELINKVKKIDYYRRKLNKLKAFIRTAEDEEEGVGYKVSRAWSKKLNGYNYR…
Thermotogae	Kosmotogales	T00914	kol	Kosmotoga olearia	C5CG21	others	4C	N	MTPLSGSEKSFSVNFKELKEFLGKHPVCLFPLNDETYKLLSNYPEVIDENFLKRFLVYPTGKESDKHINEYLQLLSSFPASLTDILPHFFEKNDGLGKFLQMGLSSGTKDSRWEDEVCSNLTKLKSVDHKGADIDLIKTVRMVFSEGGLLEDILEGYEYRQEQFMTALEIAESIEGKQGIMIEAGTGTGKSLAYLIPSAYYSISKGEQIVVSTRTRMLQDQLARKDVAIVKKLPNLEELRVWTLKGRERYFCLKKYFEELEYAVGSGKSKNRTELFGVLLWSIKTGSGDLDELHLKEENRNRFTATRFECLRKLCPFFNRCPYYNSRDNAQNADIVITNHSLLFSEAHIRLEDSREGEDEPIGMLLPKFKVLIVDEAHELEMSLTEAMSFNLVPHEAVS…
Chrysiogenetes	Chrysiogenales	T01383	din	Desulfurispirillum indicum	E6W437	DinG	4C	N	MPDPQNTLMQSYFAPDGALAEVLPGYGFRQEQFRMVRCIEYCLDRQESAIIEAGTGTGKSLAYLIPSIVHALRSKVRILISTNTINLQEQLLEKDLPVVRALGLEFNAALIKGRGNYLCQRKLDSLPELDSPLLLPDAVEDAYEQLYHWLGRTREGSRNDLDFALPPSVWEEVCSEGDTCQHGRCAFYRDCFFFRSRREAQNAHVLIVNHALLCSDLALRGLDNDSSGIIPAYGVAIIDEAHNLEDVASSHLGMQFHFRGFLKNLSRIYFLRGSRESGKLLQLAQSIVRRELPPTSQEEMLVRLEGVRQRISGFYGSVQVRAQRVLDELAGLSQRRIRKDSDYPQALLEFVFLCTEEGRLLLDQLQSAIGYAKILLEGDDLLQELSAYRSRLEGSISAL…
Calditrichaeota	Calditrichales1	T04549	caby	Caldithrix abyssi	H1XYN2	ExoDinG	4C	Y	MGLREELLRHLGLNTFVVVDLETTGLNPEMDRIIEIGAIRFVDGKEDAVFEELIDPGIPIPPFITSLTGIRNEDVKGKPSIEEIFPRLLQFMGDVAMVGQQVNFDAAFLEYQFRKQKNDFERWEDTQQRFKYLNNLRVDTLFLARIFMPFLNSFKLASLASEFDYDLDRAHRAVDDARATGHVFLELIDRALAAENHVLSNIINLLYPTSRRAKQFFIPVLKFKQMKNISATGKALVDDAYYAQDYYNVIGEKDYRFPQATEEFPELEPIDPDIVDRYFGEKGHLSRAIPNYELRPPQIEMARNVLRGLNERSYVVAEAGTGTGKSMAYLVPAIEWAVKNRHAGQRVVVSTNTKNLQEQLFFKDLPTLYATVENKFKAVLLKGRYNYLCLEKWHTVLTD…
Calditrichaeota	Calditrichales2	T04549	caby	Caldithrix abyssi	H1XU08	EndoDinG	4C	Y	MAIRIENNDIYLAVRDLVHYPPDQPLISSFPLPQRGVLGQKAHRRVQESKQKHFGLFHREFTVNRAYAYRDFTFHIQGRIDGVYQLSDRMEIEEIKSVILRPAEFKRLQIERYPHFSEQLLFYAYLLQDSFDGLEVQTFLILVNLINNQQRSFPIVYNRMQVERMLQVRFEEIVQRILDERQKLAERQALIRKIQFDLPEERPQQQMMMDEVRQALESGAHLMASAPTGTGKTAAALYPAIRHAYLNNKKIFFITSKTTQQRIAVETVLPLIAQGLPLKAMVITASEKMCLNDVFFCHPSFCPYIKDYNQRLLSSNLLPNLLANDFIDPAAISSAAAGAQLCPFEVSMDLLAHVDLIIGDYNYVFDPAAQLRRLFMSKDFSDWILIIDEAHNLYERGMN…
Nitrospinae	Nitrospinales	T07016	nli	Candidatus Nitronauta litoralis	A0A7T0BZB8	DinG	3C	N	MKVEDVTSYFAEDGRLAQRMSNFESRSEQVAMSESVMRSLMEGEHLMVEAGTGTGKSLAYLVPAILWAVANDKKVVVSTYTKTLQEQILNHDIPLLRETLPIPFRYALCLGNENYLSLRRMKRAAQTGLFNRSEEDEQLDDLFSWSRITKNGIKSELPFEPLPSVWEEVGRQKDLCQGKNCETYQQCFYFRERRRWYSAHLLVVNHSLFFANVANSGAVLPRFDAVIFDEAQNLEEVGTNFLGLEVSNASLNYFLDRLYNPRTKRGRVTHLPDRLTVEIRKQVIKVRQAVDAFFENLFDQFGRGDRTLRFHQKPQINNTLFLPLKDLYEMFKAIEPELDTDEDILEATAAAERCFAFNNTLTAWLNQDLEDYVYWLEIAQRKRYPRATLKGVPVNIKEE…
